# Supplementary material for: 3-[2-(1H-1,3-Benzodiazol-2-yl)eth­yl]-1,3-oxazolidin-2-one
Source: Acta Crystallogr Sect E Struct Rep Online. 2011 Apr 13;67(Pt 5):o1083. doi: 10.1107/S1600536811012256 (PMC3089160; doi:10.1107/S1600536811012256)
Supplement: Supplementary file 1 [file e-67-o1083-sup1.cif]

##############################################################################
#                                                                            #
# This CIF contains the data in a paper accepted for publication in          #
# Acta Crystallographica Section E. It conforms to the requirements of       #
# Notes for Authors for Acta Crystallographica Section E, and has been       #
# peer reviewed under the auspices of the IUCr Commission on Journals.       #
#                                                                            #
# Full details of the Crystallographic Information File format               #
# are given in the paper "The Crystallographic Information File (CIF):       #
# a New Standard Archive File for Crystallography" by S. R. Hall, F. H.      #
# Allen and I. D. Brown [Acta Cryst. (1991), A47, 655-685].                  #
#                                                                            #
# The current version of the core CIF dictionary is obtainable from          #
# ftp://ftp.iucr.org/pub/cif_core.dic.                                       #
#                                                                            #
# Software is freely available for graphical display of the structure(s)     #
# in this CIF. For information consult the CIF software page                 #
# http://www.iucr.org/resources/cif/software.                                #
#                                                                            #
# This file may be used for bona fide research purposes within the           #
# scientific community so long as proper attribution is given to the journal # 
# article from which it was obtained.                                        #
#                                                                            #
##############################################################################
data_global
_audit_creation_method     'WinGX routine CIF_UPDATE'
_journal_date_recd_electronic     2011-02-18
_journal_date_accepted     2011-04-01
_journal_name_full     'Acta Crystallographica, Section E'
_journal_year     2011
_journal_volume     67
_journal_issue      5
_journal_page_first     o1083
_journal_page_last     o1083
_journal_paper_category     QO
_journal_coeditor_code     BH2341
_publ_contact_author_name     'Giovanna Brancatelli'
_publ_contact_author_address
; Dip. di Chimica Inorganica, Chimica Analitica, Chimica Fisica
  Universit\'a degli Studi di Messina,
  Via Salita Sperone 31,
  I-98166 Vill. S. Agata ,  Messina
  Italy
;
_publ_contact_author_email     gbrancatelli@unime.it
_publ_contact_author_fax     '39 090 393895'
_publ_contact_author_phone     '39 090 6765741'
_publ_section_title
;
3-[2-(1<i>H</i>-1,3-Benzodiazol-2-yl)ethyl]-1,3-oxazolidin-2-one
;
loop_
    _publ_author_name
    _publ_author_address
    "Brancatelli, Giovanna"
;
Dipartimento di Chimica Inorganica Chimica Analitica e Chimica Fisica
Universit\'a degli Studi di Messina
Via Salita Sperone 31
I-98166 Vill. S. Agata - Messina
Italy
;
    "Nicol\'o, Francesco"
;
Dipartimento di Chimica Inorganica Chimica Analitica e Chimica Fisica
Universit\'a degli Studi di Messina
Via Salita Sperone 31
I-98166 Vill. S. Agata - Messina
Italy
;
    "De Grazia, Sara"
;
Dipartimento Farmaco-Chimico
Universit\`a di Messina
Viale Annunziata, 98168
Messina
Italy
;
    'Monforte, Anna Maria'
;
Dipartimento Farmaco-Chimico
Universit\`a di Messina
Viale Annunziata, 98168
Messina
Italy
;
    'Chimirri, Alba'
;
Dipartimento Farmaco-Chimico
Universit\`a di Messina
Viale Annunziata, 98168
Messina
Italy
;
data_I
_chemical_name_systematic
;
3-[2-(1<i>H</i>-1,3-benzodiazol-2-yl)ethyl]-1,3-oxazolidin-2-one
;
_chemical_formula_moiety     'C12 H13 N3 O2'
_chemical_formula_sum     'C12 H13 N3 O2'
_chemical_formula_iupac     'C12 H13 N3 O2'
_chemical_formula_weight     231.25
_symmetry_cell_setting     monoclinic
_symmetry_space_group_name_H-M     'P 21/c'
_symmetry_space_group_name_Hall     '-P 2ybc'
loop_
    _symmetry_equiv_pos_as_xyz
    'x, y, z'
    '-x, y+1/2, -z+1/2'
    '-x, -y, -z'
    'x, -y-1/2, z-1/2'
_cell_length_a     6.0940(2)
_cell_length_b     18.1570(6)
_cell_length_c     10.0740(3)
_cell_angle_alpha     90
_cell_angle_beta     90.6960(10)
_cell_angle_gamma     90
_cell_volume     1114.59(6)
_cell_formula_units_Z     4
_cell_measurement_reflns_used     9799
_cell_measurement_theta_min     2.31
_cell_measurement_theta_max     30.04
_cell_measurement_temperature     296(2)
_exptl_crystal_description     prism
_exptl_crystal_colour     colourless
_exptl_crystal_size_max     0.51
_exptl_crystal_size_mid     0.43
_exptl_crystal_size_min     0.21
_exptl_crystal_density_diffrn     1.378
_exptl_crystal_density_method     'not measured'
_exptl_crystal_F_000     488
_exptl_absorpt_coefficient_mu     0.097
_exptl_absorpt_correction_type     none
_exptl_special_details     ?
_diffrn_ambient_temperature     296(2)
_diffrn_radiation_type     MoK\a
_diffrn_radiation_wavelength     0.71073
_diffrn_radiation_monochromator     graphite
_diffrn_measurement_device_type     'Bruker APEXII CCD'
_diffrn_measurement_method     '\f and \w'
_diffrn_reflns_number     34135
_diffrn_reflns_av_R_equivalents     0.0207
_diffrn_reflns_theta_min     3.02
_diffrn_reflns_theta_max     25
_diffrn_reflns_theta_full     25
_diffrn_measured_fraction_theta_max     0.998
_diffrn_measured_fraction_theta_full     0.998
_diffrn_reflns_limit_h_min     -7
_diffrn_reflns_limit_h_max     7
_diffrn_reflns_limit_k_min     -21
_diffrn_reflns_limit_k_max     21
_diffrn_reflns_limit_l_min     -11
_diffrn_reflns_limit_l_max     11
_diffrn_standards_number     0
_refine_special_details     ?
_reflns_number_total     1951
_reflns_number_gt     1830
_reflns_threshold_expression     I>2\s(I)
_refine_ls_structure_factor_coef     Fsqd
_refine_ls_matrix_type     full
_refine_ls_R_factor_all     0.0343
_refine_ls_R_factor_gt     0.0325
_refine_ls_wR_factor_ref     0.089
_refine_ls_goodness_of_fit_ref     1.048
_refine_ls_restrained_S_all     1.048
_refine_ls_number_reflns     1951
_refine_ls_number_parameters     155
_refine_ls_number_restraints     0
_refine_ls_number_constraints     0
_refine_ls_hydrogen_treatment     constr
_refine_ls_weighting_scheme     calc
_refine_ls_weighting_details
         'calc w=1/[\s^2^(Fo^2^)+(0.0448P)^2^+0.2758P] where P=(Fo^2^+2Fc^2^)/3'
_atom_sites_solution_hydrogens     geom
_atom_sites_solution_primary     direct
_atom_sites_solution_secondary     difmap
_refine_ls_shift/su_max     0
_refine_ls_shift/su_mean     0
_refine_diff_density_max     0.21
_refine_diff_density_min     -0.219
_refine_ls_extinction_method     'SHELXL97 (Sheldrick, 2008)'
_refine_ls_extinction_coef     0.031(3)
loop_
    _atom_type_symbol
    _atom_type_description
    _atom_type_scat_dispersion_real
    _atom_type_scat_dispersion_imag
    _atom_type_scat_source
    C C 0.0033 0.0016 'International Tables Vol C Tables 4.2.6.8 and 6.1.1.4'
    H H 0 0 'International Tables Vol C Tables 4.2.6.8 and 6.1.1.4'
    N N 0.0061 0.0033 'International Tables Vol C Tables 4.2.6.8 and 6.1.1.4'
    O O 0.0106 0.006 'International Tables Vol C Tables 4.2.6.8 and 6.1.1.4'
_computing_data_collection     'APEX2 (Bruker, 2007)'
_computing_cell_refinement     'SAINT (Bruker, 2007)'
_computing_data_reduction     'SAINT (Bruker, 2007)'
_computing_structure_solution     'SHELXS97 (Sheldrick, 2008)'
_computing_structure_refinement     'SHELXL97 (Sheldrick, 2008)'
_computing_molecular_graphics     'SHELXTL (Sheldrick, 2008)'
_computing_publication_material     'SHELXTL (Sheldrick, 2008)'
loop_
    _atom_site_type_symbol
    _atom_site_label
    _atom_site_fract_x
    _atom_site_fract_y
    _atom_site_fract_z
    _atom_site_U_iso_or_equiv
    _atom_site_adp_type
    _atom_site_calc_flag
    _atom_site_refinement_flags
    _atom_site_occupancy
    _atom_site_disorder_assembly
    _atom_site_disorder_group
    C C2 0.68193(19) 0.18737(6) 0.48419(11) 0.0360(3) Uani d . 1 . .
    C C3 0.8441(2) 0.14478(8) 0.54393(13) 0.0495(3) Uani d . 1 . .
    H H3 0.8494 0.1375 0.6353 0.059 Uiso calc R 1 . .
    C C4 0.9971(2) 0.11369(8) 0.46129(15) 0.0556(4) Uani d . 1 . .
    H H4 1.1078 0.0845 0.4978 0.067 Uiso calc R 1 . .
    C C5 0.9903(2) 0.12476(8) 0.32465(15) 0.0523(4) Uani d . 1 . .
    H H5 1.0971 0.1032 0.2722 0.063 Uiso calc R 1 . .
    C C6 0.8292(2) 0.16686(7) 0.26555(12) 0.0452(3) Uani d . 1 . .
    H H6 0.825 0.1739 0.1741 0.054 Uiso calc R 1 . .
    C C7 0.67213(19) 0.19869(6) 0.34697(11) 0.0350(3) Uani d . 1 . .
    C C9 0.40064(19) 0.25761(6) 0.42951(11) 0.0352(3) Uani d . 1 . .
    C C10 0.2094(2) 0.30701(7) 0.44963(13) 0.0439(3) Uani d . 1 . .
    H H10A 0.1152 0.286 0.5167 0.053 Uiso calc R 1 . .
    H H10B 0.1252 0.3104 0.3675 0.053 Uiso calc R 1 . .
    C C11 0.2802(2) 0.38413(7) 0.49276(13) 0.0439(3) Uani d . 1 . .
    H H11A 0.1517 0.4119 0.5187 0.053 Uiso calc R 1 . .
    H H11B 0.3766 0.3802 0.5698 0.053 Uiso calc R 1 . .
    C C13 0.6099(2) 0.43147(7) 0.38402(14) 0.0457(3) Uani d . 1 . .
    C C16 0.4669(3) 0.49106(10) 0.20459(17) 0.0682(5) Uani d . 1 . .
    H H16A 0.4673 0.4673 0.1184 0.082 Uiso calc R 1 . .
    H H16B 0.455 0.5439 0.1917 0.082 Uiso calc R 1 . .
    C C17 0.2788(3) 0.46309(11) 0.28639(17) 0.0693(5) Uani d . 1 . .
    H H17A 0.193 0.5033 0.3221 0.083 Uiso calc R 1 . .
    H H17B 0.1835 0.4308 0.235 0.083 Uiso calc R 1 . .
    N N1 0.50576(16) 0.22534(6) 0.53358(9) 0.0379(3) Uani d . 1 . .
    H H1 0.4689 0.2281 0.6156 0.045 Uiso calc R 1 . .
    N N8 0.49276(16) 0.24297(6) 0.31510(9) 0.0376(3) Uani d . 1 . .
    N N12 0.39262(16) 0.42375(6) 0.38915(11) 0.0440(3) Uani d . 1 . .
    O O14 0.74742(17) 0.40717(7) 0.45882(13) 0.0730(4) Uani d . 1 . .
    O O15 0.66295(17) 0.47348(6) 0.27768(11) 0.0606(3) Uani d . 1 . .
loop_
    _atom_site_aniso_label
    _atom_site_aniso_U_11
    _atom_site_aniso_U_22
    _atom_site_aniso_U_33
    _atom_site_aniso_U_12
    _atom_site_aniso_U_13
    _atom_site_aniso_U_23
    C2 0.0400(6) 0.0367(6) 0.0314(6) -0.0057(5) 0.0019(5) -0.0004(5)
    C3 0.0553(8) 0.0536(8) 0.0394(7) 0.0006(6) -0.0045(6) 0.0092(6)
    C4 0.0496(8) 0.0541(8) 0.0630(9) 0.0100(6) -0.0035(7) 0.0054(7)
    C5 0.0466(7) 0.0547(8) 0.0558(8) 0.0051(6) 0.0086(6) -0.0087(6)
    C6 0.0471(7) 0.0533(8) 0.0352(6) -0.0018(6) 0.0067(5) -0.0050(5)
    C7 0.0379(6) 0.0370(6) 0.0300(6) -0.0057(5) 0.0017(5) -0.0015(4)
    C9 0.0360(6) 0.0383(6) 0.0315(6) -0.0071(5) 0.0025(5) -0.0013(5)
    C10 0.0346(6) 0.0494(7) 0.0478(7) -0.0031(5) 0.0067(5) -0.0006(6)
    C11 0.0395(7) 0.0483(7) 0.0440(7) 0.0040(5) 0.0050(5) -0.0045(5)
    C13 0.0392(7) 0.0457(7) 0.0521(7) -0.0010(5) 0.0014(6) -0.0063(6)
    C16 0.0762(11) 0.0666(10) 0.0618(10) 0.0016(8) 0.0012(8) 0.0156(8)
    C17 0.0548(9) 0.0894(12) 0.0634(10) -0.0038(8) -0.0136(7) 0.0212(9)
    N1 0.0433(6) 0.0459(6) 0.0246(5) -0.0031(4) 0.0056(4) -0.0011(4)
    N8 0.0386(5) 0.0459(6) 0.0283(5) -0.0023(4) 0.0020(4) 0.0011(4)
    N12 0.0341(5) 0.0451(6) 0.0527(6) 0.0013(4) -0.0023(5) 0.0048(5)
    O14 0.0389(6) 0.0963(9) 0.0835(8) 0.0045(5) -0.0103(5) 0.0128(7)
    O15 0.0534(6) 0.0681(7) 0.0605(6) -0.0114(5) 0.0104(5) 0.0016(5)
_geom_special_details     ?
loop_
    _geom_bond_atom_site_label_1
    _geom_bond_atom_site_label_2
    _geom_bond_site_symmetry_2
    _geom_bond_distance
    _geom_bond_publ_flag
    C2 N1 . 1.374(2) ?
    C2 C3 . 1.387(2) ?
    C2 C7 . 1.398(2) ?
    C3 C4 . 1.378(2) ?
    C3 H3 . 0.93 ?
    C4 C5 . 1.391(2) ?
    C4 H4 . 0.93 ?
    C5 C6 . 1.374(2) ?
    C5 H5 . 0.93 ?
    C6 C7 . 1.3934(17) ?
    C6 H6 . 0.93 ?
    C7 N8 . 1.391(2) ?
    C9 N8 . 1.315(2) ?
    C9 N1 . 1.355(2) ?
    C9 C10 . 1.487(2) ?
    C10 C11 . 1.5269(19) ?
    C10 H10A . 0.97 ?
    C10 H10B . 0.97 ?
    C11 N12 . 1.447(2) ?
    C11 H11A . 0.97 ?
    C11 H11B . 0.97 ?
    C13 O14 . 1.204(2) ?
    C13 N12 . 1.333(2) ?
    C13 O15 . 1.357(2) ?
    C16 O15 . 1.432(2) ?
    C16 C17 . 1.508(2) ?
    C16 H16A . 0.97 ?
    C16 H16B . 0.97 ?
    C17 N12 . 1.430(2) ?
    C17 H17A . 0.97 ?
    C17 H17B . 0.97 ?
    N1 H1 . 0.86 ?
loop_
    _geom_angle_atom_site_label_1
    _geom_angle_atom_site_label_2
    _geom_angle_atom_site_label_3
    _geom_angle_site_symmetry_1
    _geom_angle_site_symmetry_3
    _geom_angle
    _geom_angle_publ_flag
    N1 C2 C3 . . 132.72(11) ?
    N1 C2 C7 . . 105.08(10) ?
    C3 C2 C7 . . 122.20(12) ?
    C4 C3 C2 . . 116.75(12) ?
    C4 C3 H3 . . 121.6 ?
    C2 C3 H3 . . 121.6 ?
    C3 C4 C5 . . 121.75(13) ?
    C3 C4 H4 . . 119.1 ?
    C5 C4 H4 . . 119.1 ?
    C6 C5 C4 . . 121.43(13) ?
    C6 C5 H5 . . 119.3 ?
    C4 C5 H5 . . 119.3 ?
    C5 C6 C7 . . 117.89(12) ?
    C5 C6 H6 . . 121.1 ?
    C7 C6 H6 . . 121.1 ?
    N8 C7 C6 . . 130.32(11) ?
    N8 C7 C2 . . 109.70(10) ?
    C6 C7 C2 . . 119.98(11) ?
    N8 C9 N1 . . 112.80(10)
                          ?
    N8 C9 C10 . . 125.80(10)
                           ?
    N1 C9 C10 . . 121.30(10)
                           ?
    C9 C10 C11 . . 111.88(10) ?
    C9 C10 H10A . . 109.2 ?
    C11 C10 H10A . . 109.2 ?
    C9 C10 H10B . . 109.2 ?
    C11 C10 H10B . . 109.2 ?
    H10A C10 H10B . . 107.9 ?
    N12 C11 C10 . . 112.67(10) ?
    N12 C11 H11A . . 109.1 ?
    C10 C11 H11A . . 109.1 ?
    N12 C11 H11B . . 109.1 ?
    C10 C11 H11B . . 109.1 ?
    H11A C11 H11B . . 107.8 ?
    O14 C13 N12 . . 128.40(10)
                             ?
    O14 C13 O15 . . 121.90(10)
                             ?
    N12 C13 O15 . . 109.60(10)
                             ?
    O15 C16 C17 . . 106.20(10)
                             ?
    O15 C16 H16A . . 110.5 ?
    C17 C16 H16A . . 110.5 ?
    O15 C16 H16B . . 110.5 ?
    C17 C16 H16B . . 110.5 ?
    H16A C16 H16B . . 108.7 ?
    N12 C17 C16 . . 101.45(13) ?
    N12 C17 H17A . . 111.5 ?
    C16 C17 H17A . . 111.5 ?
    N12 C17 H17B . . 111.5 ?
    C16 C17 H17B . . 111.5 ?
    H17A C17 H17B . . 109.3 ?
    C9 N1 C2 . . 107.50(9) ?
    C9 N1 H1 . . 126.2 ?
    C2 N1 H1 . . 126.2 ?
    C9 N8 C7 . . 104.90(10) ?
    C13 N12 C17 . . 113.11(12) ?
    C13 N12 C11 . . 124.01(11) ?
    C17 N12 C11 . . 122.74(11) ?
    C13 O15 C16 . . 109.01(11) ?
loop_
    _geom_torsion_atom_site_label_1
    _geom_torsion_atom_site_label_2
    _geom_torsion_atom_site_label_3
    _geom_torsion_atom_site_label_4
    _geom_torsion_site_symmetry_1
    _geom_torsion_site_symmetry_2
    _geom_torsion_site_symmetry_3
    _geom_torsion_site_symmetry_4
    _geom_torsion
    _geom_torsion_publ_flag
    N1 C2 C3 C4 . . . . 179.30(13) ?
    C7 C2 C3 C4 . . . . -0.01(19) ?
    C2 C3 C4 C5 . . . . 0.4(2) ?
    C3 C4 C5 C6 . . . . -0.5(2) ?
    C4 C5 C6 C7 . . . . 0.3(2) ?
    C5 C6 C7 N8 . . . . -179.73(12) ?
    C5 C6 C7 C2 . . . . 0.05(18) ?
    N1 C2 C7 N8 . . . . 0.15(13) ?
    C3 C2 C7 N8 . . . . 179.62(11) ?
    N1 C2 C7 C6 . . . . -179.68(11) ?
    C3 C2 C7 C6 . . . . -0.20(18) ?
    N8 C9 C10 C11 . . . . -97.20(14) ?
    N1 C9 C10 C11 . . . . 79.34(14) ?
    C9 C10 C11 N12 . . . . 68.00(10)
                                   ?
    O15 C16 C17 N12 . . . . -7.44(18) ?
    N8 C9 N1 C2 . . . . 0.81(13) ?
    C10 C9 N1 C2 . . . . -176.15(10) ?
    C3 C2 N1 C9 . . . . -179.94(13) ?
    C7 C2 N1 C9 . . . . -0.55(12) ?
    N1 C9 N8 C7 . . . . -0.69(13) ?
    C10 C9 N8 C7 . . . . 176.10(11) ?
    C6 C7 N8 C9 . . . . -179.88(12) ?
    C2 C7 N8 C9 . . . . 0.32(13) ?
    O14 C13 N12 C17 . . . . 177.42(16) ?
    O15 C13 N12 C17 . . . . -2.03(17) ?
    O14 C13 N12 C11 . . . . 1.5(2) ?
    O15 C13 N12 C11 . . . . -177.92(11) ?
    C16 C17 N12 C13 . . . . 5.96(19) ?
    C16 C17 N12 C11 . . . . -178.09(13) ?
    C10 C11 N12 C13 . . . . -101.12(15) ?
    C10 C11 N12 C17 . . . . 83.38(16) ?
    O14 C13 O15 C16 . . . . 177.27(14) ?
    N12 C13 O15 C16 . . . . -3.24(16) ?
    C17 C16 O15 C13 . . . . 6.84(18) ?
loop_
    _geom_hbond_atom_site_label_D
    _geom_hbond_atom_site_label_H
    _geom_hbond_atom_site_label_A
    _geom_hbond_site_symmetry_A
    _geom_hbond_distance_DH
    _geom_hbond_distance_HA
    _geom_hbond_distance_DA
    _geom_hbond_angle_DHA
    _geom_hbond_publ_flag
    N1 H1 N8 4_566 0.86 2.08 2.8959(13) 157.9 yes
    C11 H11A O14 1_455 0.97 2.53 3.2876(16) 134.9 yes
    C11 H11B O14 . 0.97 2.58 2.9019(16) 99.5 no
    C3 H3 O15 4_566 0.93 2.73 3.3820(17) 127.9 no
    C5 H5 O15 2_745 0.93 2.82 3.6229(17) 145.1 no
    C6 H6 O14 4_565 0.93 2.66 3.4008(17) 137.3 no
