# Supplementary material for: 3-[2-(1H-1,3-Benzodiazol-2-yl)eth­yl]-1,3-oxazolidin-2-one
Source: Acta Crystallogr Sect E Struct Rep Online. 2011 Apr 13;67(Pt 5):o1083. doi: 10.1107/S1600536811012256 (PMC3089160; doi:10.1107/S1600536811012256)
Supplement: Supplementary file 2 [file e-67-o1083-Isup2.hkl]

#
# h,k,l, Fc-squared, Fo-squared, sigma(Fo-squared) and status flag
#
data_I
_shelx_title ' AlbaNY3 in P2(1)/c'
_shelx_refln_list_code          4
_shelx_F_calc_maximum      121.70
_exptl_crystal_F_000       488.00
_reflns_d_resolution_high  0.8410
 
loop_
 _symmetry_equiv_pos_as_xyz
 'x, y, z'
 '-x, y+1/2, -z+1/2'
 '-x, -y, -z'
 'x, -y-1/2, z-1/2'
 
_cell_length_a     6.0940
_cell_length_b    18.1570
_cell_length_c    10.0740
_cell_angle_alpha  90.000
_cell_angle_beta   90.696
_cell_angle_gamma  90.000
 
_shelx_F_squared_multiplier     1.000
 
loop_
 _refln_index_h
 _refln_index_k
 _refln_index_l
 _refln_F_squared_calc
 _refln_F_squared_meas
 _refln_F_squared_sigma
 _refln_observed_status
   1   0   0     8190.57     8321.22     62.99 o
   2   0   0      156.54      165.33      1.19 o
   3   0   0       85.54       93.14      0.72 o
   4   0   0      278.47      265.52      1.96 o
   5   0   0        3.02        2.58      0.23 o
   6   0   0      171.30      178.16      2.22 o
   7   0   0        1.07        0.19      0.35 o
   1   1   0      727.63      732.57      3.38 o
   2   1   0       83.92       87.71      0.47 o
   3   1   0      160.42      168.88      0.86 o
   4   1   0      174.36      181.38      1.03 o
   5   1   0      127.51      130.75      1.02 o
   6   1   0       19.11       17.20      0.39 o
   7   1   0       66.45       64.78      0.98 o
   1   2   0       64.47       71.76      0.34 o
   2   2   0      639.46      618.30      3.01 o
   3   2   0     1412.36     1438.07      6.80 o
   4   2   0       73.99       89.68      0.56 o
   5   2   0       38.65       37.52      0.43 o
   6   2   0      133.44      136.41      1.22 o
   7   2   0       30.51       31.31      0.63 o
   1   3   0      153.52      157.74      0.70 o
   2   3   0       45.57       55.11      0.31 o
   3   3   0        3.33        3.13      0.08 o
   4   3   0      156.35      162.61      0.90 o
   5   3   0       26.46       26.73      0.36 o
   6   3   0       52.23       53.50      0.70 o
   7   3   0       11.00       11.75      0.43 o
   0   4   0       34.40       24.81      0.20 o
   1   4   0    14810.15    15028.02     90.07 o
   2   4   0     1307.98     1389.62      6.14 o
   3   4   0      514.96      529.58      2.74 o
   4   4   0        4.20        5.62      0.13 o
   5   4   0      265.29      261.66      1.82 o
   6   4   0       11.92        9.88      0.30 o
   7   4   0      121.26      118.55      1.40 o
   1   5   0      843.04      817.05      3.41 o
   2   5   0      250.44      230.56      1.07 o
   3   5   0      158.87      175.49      0.91 o
   4   5   0      189.37      177.24      1.11 o
   5   5   0        5.27        5.24      0.20 o
   6   5   0        3.61        5.24      0.26 o
   7   5   0        1.32        1.30      0.29 o
   0   6   0      991.45     1045.32      6.45 o
   1   6   0     1872.91     1904.75      8.17 o
   2   6   0     1246.20     1251.21      5.55 o
   3   6   0       18.31       15.10      0.16 o
   4   6   0       79.45       76.04      0.55 o
   5   6   0       25.14       21.02      0.36 o
   6   6   0      138.58      132.55      1.30 o
   1   7   0      971.90      983.15      4.45 o
   2   7   0     1016.24     1105.14      5.25 o
   3   7   0      302.07      287.57      1.51 o
   4   7   0       52.99       50.14      0.42 o
   5   7   0      236.66      226.59      1.74 o
   6   7   0        9.49       10.08      0.33 o
   0   8   0      196.53      172.71      1.19 o
   1   8   0        2.75        1.11      0.06 o
   2   8   0     2100.87     2157.31     10.21 o
   3   8   0       77.55       88.86      0.53 o
   4   8   0      468.32      471.78      2.89 o
   5   8   0       17.88       16.87      0.35 o
   6   8   0       12.30       12.02      0.43 o
   1   9   0       51.22       50.75      0.33 o
   2   9   0      587.91      549.14      2.79 o
   3   9   0       46.78       46.41      0.37 o
   4   9   0       81.20       76.41      0.65 o
   5   9   0       62.65       67.01      0.74 o
   6   9   0       39.05       42.38      0.63 o
   0  10   0      161.56      151.29      1.15 o
   1  10   0       87.72       87.22      0.53 o
   2  10   0      303.49      328.05      1.71 o
   3  10   0      285.67      280.93      1.61 o
   4  10   0       80.06       76.30      0.70 o
   5  10   0        5.02        4.72      0.24 o
   6  10   0        0.41        0.19      0.20 o
   1  11   0        1.57        1.52      0.07 o
   2  11   0      576.43      592.86      3.01 o
   3  11   0      134.56      137.57      0.94 o
   4  11   0       82.10       78.58      0.75 o
   5  11   0       14.08       12.11      0.32 o
   6  11   0        4.07        3.48      0.26 o
   0  12   0       24.00       21.36      0.26 o
   1  12   0      371.48      393.23      2.07 o
   2  12   0       43.19       48.62      0.46 o
   3  12   0      358.70      352.30      2.23 o
   4  12   0       87.52       86.16      0.81 o
   5  12   0       28.63       29.71      0.48 o
   6  12   0       28.47       27.47      0.54 o
   1  13   0       20.94       21.95      0.24 o
   2  13   0       25.02       24.49      0.29 o
   3  13   0      139.67      129.85      1.04 o
   4  13   0       30.10       33.88      0.46 o
   5  13   0        0.04       -0.13      0.18 o
   0  14   0       97.61      102.60      0.98 o
   1  14   0       11.25       10.76      0.19 o
   2  14   0       61.98       62.90      0.61 o
   3  14   0       60.46       55.33      0.57 o
   4  14   0       96.96       96.72      0.93 o
   5  14   0       25.35       23.69      0.47 o
   1  15   0       67.19       65.96      0.63 o
   2  15   0        4.33        3.70      0.18 o
   3  15   0       10.82       10.45      0.30 o
   4  15   0       16.36       17.88      0.41 o
   5  15   0        1.80        1.98      0.27 o
   0  16   0      174.76      169.26      2.04 o
   1  16   0       14.43       16.02      0.33 o
   2  16   0       22.97       29.21      0.45 o
   3  16   0       48.66       49.29      0.65 o
   4  16   0        0.64        0.29      0.21 o
   1  17   0        0.05       -0.14      0.15 o
   2  17   0       18.67       20.45      0.41 o
   3  17   0       10.38       10.67      0.34 o
   4  17   0      103.06       94.64      1.16 o
   0  18   0       77.67       74.91      1.12 o
   1  18   0       38.29       34.95      0.50 o
   2  18   0       48.46       49.56      0.65 o
   3  18   0       18.47       17.09      0.41 o
   4  18   0       32.73       34.41      0.66 o
   1  19   0        4.93        4.16      0.24 o
   2  19   0        2.87        2.91      0.24 o
   3  19   0       10.97       12.54      0.38 o
   0  20   0        6.75        6.66      0.41 o
   1  20   0        0.22        0.42      0.21 o
   2  20   0       11.66       11.47      0.36 o
   1  21   0        0.03       -0.06      0.21 o
  -7   1   1        6.35        9.58      0.37 o
  -6   1   1      119.04      107.44      0.97 o
  -5   1   1       14.93       15.48      0.30 o
  -4   1   1       49.35       37.99      0.30 o
  -3   1   1       74.59       68.83      0.41 o
  -2   1   1     3316.56     3180.83     13.68 o
  -1   1   1     2829.80     2676.50     11.18 o
   1   1   1      670.62      675.28      2.95 o
   2   1   1     1540.16     1551.23      7.19 o
   3   1   1       52.27       56.86      0.36 o
   4   1   1      135.16      123.66      0.73 o
   5   1   1      115.04      106.80      0.90 o
   6   1   1      256.28      265.65      2.72 o
   7   1   1        0.00       -0.50      0.25 o
  -7   2   1        9.98        9.88      0.37 o
  -6   2   1      110.46      112.54      1.01 o
  -5   2   1       76.82       80.32      0.70 o
  -4   2   1       34.65       34.31      0.32 o
  -3   2   1       21.14       25.03      0.20 o
  -2   2   1      421.12      424.79      1.91 o
  -1   2   1       21.42       17.16      0.13 o
   0   2   1       58.86       64.26      0.56 o
   1   2   1     8796.33     8759.51     40.76 o
   2   2   1      326.42      313.39      1.53 o
   3   2   1       39.28       38.79      0.28 o
   4   2   1       78.34       87.09      0.53 o
   5   2   1       61.24       54.97      0.61 o
   6   2   1       53.71       50.88      0.66 o
   7   2   1       49.75       53.12      0.84 o
  -7   3   1       42.69       44.83      0.75 o
  -6   3   1      266.37      283.94      2.22 o
  -5   3   1      286.07      279.56      1.93 o
  -4   3   1        2.47        2.19      0.10 o
  -3   3   1      192.88      185.97      0.93 o
  -2   3   1       83.00       72.16      0.39 o
  -1   3   1      971.04     1016.25      4.43 o
   0   3   1     1893.05     1835.62      8.22 o
   1   3   1      799.93      821.13      3.83 o
   2   3   1      447.32      426.08      2.06 o
   3   3   1      184.09      213.55      1.09 o
   4   3   1      130.91      133.40      0.78 o
   5   3   1       69.86       67.19      0.63 o
   6   3   1       32.22       28.39      0.50 o
   7   3   1        3.41        2.75      0.30 o
  -7   4   1        4.37        4.77      0.32 o
  -6   4   1        6.32        6.45      0.29 o
  -5   4   1        2.51        2.55      0.18 o
  -4   4   1      104.23      124.10      0.73 o
  -3   4   1      929.18     1029.76      4.74 o
  -2   4   1      454.40      471.87      2.16 o
  -1   4   1     8584.82     8772.56     43.46 o
   0   4   1     6948.55     6918.60     37.93 o
   1   4   1      683.66      658.39      2.98 o
   2   4   1      609.84      613.30      2.83 o
   3   4   1       17.17       17.24      0.16 o
   4   4   1       50.48       50.81      0.35 o
   5   4   1        3.64        3.46      0.16 o
   6   4   1       11.10       11.89      0.37 o
   7   4   1       10.36       11.16      0.40 o
  -7   5   1        3.47        3.74      0.31 o
  -6   5   1       24.04       26.92      0.47 o
  -5   5   1      192.50      187.21      1.46 o
  -4   5   1        7.93        8.98      0.16 o
  -3   5   1        0.31        0.68      0.06 o
  -2   5   1      153.56      136.83      0.71 o
  -1   5   1     1680.77     1670.02      7.81 o
   0   5   1     2584.33     2491.64     12.10 o
   1   5   1     9160.24     8949.75     40.85 o
   2   5   1      733.34      744.36      3.41 o
   3   5   1      180.83      203.02      1.01 o
   4   5   1       70.71       66.61      0.44 o
   5   5   1      289.18      289.94      1.93 o
   6   5   1        0.03       -0.37      0.19 o
   7   5   1        1.63        2.37      0.29 o
  -6   6   1        9.39       10.12      0.40 o
  -5   6   1       31.14       31.17      0.42 o
  -4   6   1       21.50       16.82      0.22 o
  -3   6   1       95.70       87.60      0.50 o
  -2   6   1        3.76        3.35      0.08 o
  -1   6   1      106.98      127.10      0.63 o
   0   6   1     2189.81     2053.83      9.92 o
   1   6   1      141.51      137.47      0.68 o
   2   6   1      195.33      206.35      1.04 o
   3   6   1      390.13      402.05      1.98 o
   4   6   1        7.90        5.56      0.13 o
   5   6   1       24.51       23.20      0.36 o
   6   6   1        7.00        6.19      0.29 o
  -6   7   1       65.75       59.90      0.76 o
  -5   7   1      611.32      607.92      4.43 o
  -4   7   1      271.97      281.66      1.74 o
  -3   7   1        0.05        0.03      0.06 o
  -2   7   1        5.87        8.03      0.12 o
  -1   7   1       36.57       33.55      0.22 o
   0   7   1     1006.18     1048.67      5.16 o
   1   7   1      820.10      822.02      3.87 o
   2   7   1      401.64      373.70      1.84 o
   3   7   1        0.49        0.17      0.08 o
   4   7   1       12.29        9.91      0.19 o
   5   7   1      147.94      144.60      1.16 o
   6   7   1       22.26       20.26      0.46 o
  -6   8   1        3.66        2.95      0.24 o
  -5   8   1       59.12       53.03      0.62 o
  -4   8   1        0.17        0.35      0.11 o
  -3   8   1        7.39        6.00      0.11 o
  -2   8   1      163.05      151.21      0.80 o
  -1   8   1       33.36       27.52      0.20 o
   0   8   1      213.03      206.28      1.08 o
   1   8   1      146.28      116.92      0.60 o
   2   8   1      348.91      334.17      1.70 o
   3   8   1      606.56      577.88      2.89 o
   4   8   1       24.07       19.67      0.29 o
   5   8   1      132.95      127.71      1.05 o
   6   8   1       42.13       39.95      0.64 o
  -6   9   1       44.51       43.26      0.75 o
  -5   9   1       48.35       52.34      0.61 o
  -4   9   1       51.64       50.29      0.48 o
  -3   9   1        4.37        4.26      0.13 o
  -2   9   1      646.51      626.01      3.04 o
  -1   9   1      249.73      244.32      1.23 o
   0   9   1      115.91      107.23      0.60 o
   1   9   1        6.07        7.17      0.11 o
   2   9   1     1892.35     1824.28      8.85 o
   3   9   1       97.50      105.86      0.67 o
   4   9   1        8.77        8.14      0.22 o
   5   9   1        6.11        6.38      0.23 o
   6   9   1       24.93       28.52      0.54 o
  -6  10   1        3.04        1.98      0.26 o
  -5  10   1       14.60       14.80      0.34 o
  -4  10   1        7.15        6.33      0.20 o
  -3  10   1       38.73       38.79      0.33 o
  -2  10   1      190.10      193.80      1.00 o
  -1  10   1        2.94        1.71      0.07 o
   0  10   1       40.84       39.75      0.33 o
   1  10   1      114.15      103.89      0.61 o
   2  10   1      366.24      364.84      1.90 o
   3  10   1        2.87        3.95      0.12 o
   4  10   1        2.35        1.62      0.16 o
   5  10   1      129.26      134.02      1.25 o
   6  10   1       15.69       19.95      0.50 o
  -6  11   1        1.04        1.88      0.23 o
  -5  11   1       39.87       44.48      0.61 o
  -4  11   1      142.53      135.27      1.12 o
  -3  11   1      418.62      420.05      2.46 o
  -2  11   1       20.72       28.27      0.27 o
  -1  11   1       62.42       53.24      0.36 o
   0  11   1      402.61      384.74      2.02 o
   1  11   1       55.88       62.49      0.42 o
   2  11   1       21.85       17.91      0.22 o
   3  11   1      182.41      171.99      1.11 o
   4  11   1       23.20       22.85      0.34 o
   5  11   1        0.07       -0.10      0.18 o
   6  11   1        0.24        0.30      0.24 o
  -6  12   1        2.01        2.60      0.24 o
  -5  12   1       13.85       13.12      0.35 o
  -4  12   1      171.59      170.53      1.42 o
  -3  12   1       88.98       80.26      0.60 o
  -2  12   1       47.11       51.56      0.39 o
  -1  12   1        9.64       13.81      0.17 o
   0  12   1        0.22        0.46      0.07 o
   1  12   1       81.55       80.35      0.52 o
   2  12   1       16.74       16.50      0.22 o
   3  12   1        9.70        7.09      0.20 o
   4  12   1        1.34        0.90      0.16 o
   5  12   1       16.69       15.78      0.39 o
  -5  13   1       74.40       78.03      0.85 o
  -4  13   1       28.11       30.14      0.45 o
  -3  13   1      258.90      258.77      1.63 o
  -2  13   1       41.61       43.42      0.41 o
  -1  13   1        6.31        7.85      0.15 o
   0  13   1       10.06       10.91      0.18 o
   1  13   1        4.26        6.52      0.14 o
   2  13   1        9.31        6.55      0.21 o
   3  13   1      674.55      650.90      4.21 o
   4  13   1      178.06      167.06      1.46 o
   5  13   1       39.41       40.49      0.60 o
  -5  14   1        1.79        3.12      0.24 o
  -4  14   1       31.22       24.39      0.41 o
  -3  14   1      549.26      549.30      3.46 o
  -2  14   1       15.64       14.26      0.25 o
  -1  14   1      303.45      292.12      1.85 o
   0  14   1      116.28      122.00      0.83 o
   1  14   1       64.95       64.30      0.54 o
   2  14   1        5.04        5.36      0.19 o
   3  14   1        4.45        3.19      0.21 o
   4  14   1       15.52       13.87      0.36 o
   5  14   1        4.04        2.34      0.25 o
  -5  15   1        6.63        7.96      0.37 o
  -4  15   1        4.97        8.07      0.28 o
  -3  15   1       46.74       47.98      0.55 o
  -2  15   1      180.22      184.59      1.33 o
  -1  15   1       36.45       33.71      0.37 o
   0  15   1        0.70        0.42      0.12 o
   1  15   1        5.59        5.47      0.19 o
   2  15   1        2.62        2.41      0.23 o
   3  15   1       57.22       56.88      0.68 o
   4  15   1       46.76       39.44      0.72 o
   5  15   1        5.24        5.42      0.32 o
  -4  16   1        7.55       10.03      0.34 o
  -3  16   1       31.16       28.09      0.45 o
  -2  16   1       53.06       49.42      0.57 o
  -1  16   1        0.62        0.39      0.15 o
   0  16   1       93.49       94.68      0.84 o
   1  16   1       15.25       16.79      0.32 o
   2  16   1        0.94        0.53      0.17 o
   3  16   1       35.38       27.35      0.50 o
   4  16   1        1.68        1.91      0.24 o
  -4  17   1       34.99       34.99      0.63 o
  -3  17   1        0.12        0.08      0.19 o
  -2  17   1       60.19       57.06      0.68 o
  -1  17   1       14.37       13.00      0.32 o
   0  17   1        0.92        1.57      0.18 o
   1  17   1        0.07       -0.24      0.15 o
   2  17   1       10.45       10.77      0.29 o
   3  17   1        0.23        0.79      0.23 o
   4  17   1       65.10       61.08      0.88 o
  -3  18   1        0.40       -0.30      0.19 o
  -2  18   1       17.93       19.98      0.39 o
  -1  18   1        4.37        7.04      0.26 o
   0  18   1        2.61        2.90      0.22 o
   1  18   1       90.57       89.63      0.95 o
   2  18   1       10.55        9.84      0.31 o
   3  18   1       10.76       12.04      0.36 o
  -3  19   1        0.15       -0.18      0.22 o
  -2  19   1        2.64        2.92      0.24 o
  -1  19   1        0.00        0.20      0.19 o
   0  19   1        4.83        4.28      0.24 o
   1  19   1        1.69        1.52      0.21 o
   2  19   1        0.91        1.26      0.23 o
   3  19   1        0.71        0.50      0.24 o
  -2  20   1       41.60       41.01      0.65 o
  -1  20   1       70.10       69.93      0.86 o
   0  20   1        0.41        0.01      0.18 o
   1  20   1        0.09       -0.17      0.20 o
   2  20   1        0.45        0.19      0.21 o
  -1  21   1        7.26        9.37      0.37 o
   0  21   1       13.27       14.34      0.42 o
   1  21   1       26.59       26.10      0.52 o
  -7   0   2       41.02       35.22      0.96 o
  -6   0   2      109.82      105.27      1.36 o
  -5   0   2        8.32        7.27      0.30 o
  -4   0   2      730.98      763.77      5.59 o
  -3   0   2       50.78       52.92      0.49 o
  -2   0   2     1574.61     1541.82     10.12 o
  -1   0   2      170.26      189.50      1.21 o
   0   0   2     1508.59     1411.09      9.01 o
   1   0   2      126.62      139.62      0.96 o
   3   0   2       61.77       75.86      0.62 o
   4   0   2       45.63       48.91      0.52 o
   5   0   2       32.58       30.70      0.60 o
   6   0   2       29.81       30.89      0.77 o
   7   0   2        3.52        3.83      0.42 o
  -7   1   2        3.88        3.83      0.25 o
  -6   1   2       57.40       58.93      0.67 o
  -5   1   2       26.62       27.93      0.36 o
  -4   1   2       38.54       44.51      0.34 o
  -3   1   2      631.84      664.50      3.22 o
  -2   1   2       12.50       17.26      0.14 o
  -1   1   2       31.64       41.55      0.21 o
   0   1   2     7985.58     8405.03     83.99 o
   1   1   2     1472.42     1361.98      5.83 o
   2   1   2        7.66        8.59      0.10 o
   3   1   2      277.60      313.17      1.50 o
   4   1   2       75.19       77.88      0.51 o
   5   1   2       97.24       89.82      0.92 o
   6   1   2       31.55       34.02      0.64 o
   7   1   2        0.02        0.07      0.23 o
  -7   2   2        0.01       -0.39      0.21 o
  -6   2   2        0.00        0.14      0.18 o
  -5   2   2       64.14       65.58      0.61 o
  -4   2   2      112.29      113.53      0.70 o
  -3   2   2        1.70        0.67      0.07 o
  -2   2   2        1.51        5.02      0.08 o
  -1   2   2     2690.81     2556.24     11.39 o
   0   2   2     5125.85     5013.18     27.64 o
   1   2   2      922.17      857.77      3.75 o
   2   2   2       41.74       38.46      0.24 o
   3   2   2      307.26      336.06      1.73 o
   4   2   2      186.78      205.00      1.08 o
   5   2   2        0.09       -0.12      0.15 o
   6   2   2       23.61       24.89      0.48 o
   7   2   2        8.67        9.83      0.37 o
  -7   3   2       57.16       53.25      0.74 o
  -6   3   2       75.10       63.32      0.70 o
  -5   3   2       22.62       20.81      0.32 o
  -4   3   2      105.01       92.00      0.60 o
  -3   3   2      794.86      765.40      3.75 o
  -2   3   2       77.86       68.15      0.37 o
  -1   3   2      174.37      155.05      0.69 o
   0   3   2     1019.78      950.22      4.93 o
   1   3   2      489.41      537.97      2.36 o
   2   3   2      219.63      228.14      1.12 o
   3   3   2      120.24      119.48      0.66 o
   4   3   2       52.20       48.57      0.37 o
   5   3   2      213.45      203.00      1.54 o
   6   3   2        2.07        1.70      0.21 o
   7   3   2        4.32        6.11      0.37 o
  -7   4   2        0.03       -0.17      0.22 o
  -6   4   2       10.72        8.89      0.27 o
  -5   4   2        7.02        5.78      0.19 o
  -4   4   2       69.82       68.55      0.51 o
  -3   4   2       80.45       89.28      0.56 o
  -2   4   2      657.43      626.80      2.90 o
  -1   4   2      116.94      117.31      0.52 o
   0   4   2     4389.52     4392.92     20.19 o
   1   4   2      236.71      233.19      1.08 o
   2   4   2      462.76      402.24      2.00 o
   3   4   2      247.73      221.98      1.14 o
   4   4   2      155.24      135.95      0.80 o
   5   4   2      248.69      245.57      1.69 o
   6   4   2        0.16       -0.36      0.18 o
   7   4   2       25.63       30.30      0.66 o
  -6   5   2        6.47        6.19      0.29 o
  -5   5   2       27.26       26.82      0.37 o
  -4   5   2      111.75      124.45      0.80 o
  -3   5   2      248.37      240.03      1.22 o
  -2   5   2      322.04      320.75      1.49 o
  -1   5   2     1729.88     1705.27      7.30 o
   0   5   2     1909.04     1864.82      8.55 o
   1   5   2     1197.90     1140.03      5.12 o
   2   5   2       71.40       71.94      0.43 o
   3   5   2      214.36      224.33      1.16 o
   4   5   2      300.85      303.93      1.70 o
   5   5   2      186.76      184.00      1.35 o
   6   5   2       46.83       49.30      0.68 o
  -6   6   2        3.37        3.26      0.24 o
  -5   6   2       41.50       44.53      0.53 o
  -4   6   2        2.73        1.55      0.11 o
  -3   6   2      142.87      169.84      0.90 o
  -2   6   2      472.14      511.91      2.31 o
  -1   6   2      144.44      131.31      0.63 o
   0   6   2     2552.34     2438.00     11.20 o
   1   6   2      180.71      149.50      0.77 o
   2   6   2      817.46      871.02      4.19 o
   3   6   2      353.27      351.51      1.79 o
   4   6   2        4.13        3.13      0.12 o
   5   6   2        4.60        5.12      0.19 o
   6   6   2       14.75       16.78      0.39 o
  -6   7   2       56.78       61.99      0.76 o
  -5   7   2       76.72       79.06      0.78 o
  -4   7   2      251.47      247.87      1.54 o
  -3   7   2        0.06        0.07      0.06 o
  -2   7   2      137.14      144.95      0.75 o
  -1   7   2       54.34       49.26      0.28 o
   0   7   2      145.35      131.97      0.70 o
   1   7   2       32.59       36.22      0.24 o
   2   7   2     1430.29     1420.30      6.64 o
   3   7   2       37.19       38.50      0.30 o
   4   7   2        0.77        0.43      0.11 o
   5   7   2        5.91        7.14      0.23 o
   6   7   2        9.31        9.50      0.32 o
  -6   8   2        0.51        0.43      0.21 o
  -5   8   2       32.20       29.63      0.42 o
  -4   8   2       35.95       37.12      0.37 o
  -3   8   2        1.08        0.40      0.06 o
  -2   8   2        8.27       13.52      0.17 o
  -1   8   2       17.75       19.72      0.15 o
   0   8   2       18.05       19.75      0.17 o
   1   8   2      419.14      421.79      2.14 o
   2   8   2      278.61      287.64      1.43 o
   3   8   2       36.36       36.89      0.30 o
   4   8   2        0.00       -0.21      0.11 o
   5   8   2        5.96        7.17      0.24 o
   6   8   2       19.46       18.63      0.46 o
  -6   9   2        2.15        1.90      0.23 o
  -5   9   2       19.58       17.28      0.36 o
  -4   9   2      421.34      424.27      2.60 o
  -3   9   2        2.19        2.77      0.11 o
  -2   9   2       30.94       31.10      0.25 o
  -1   9   2      200.96      196.32      0.96 o
   0   9   2      363.76      366.93      1.81 o
   1   9   2        8.04        6.65      0.11 o
   2   9   2     1234.08     1321.63      6.32 o
   3   9   2        1.07        0.80      0.08 o
   4   9   2        2.68        3.39      0.16 o
   5   9   2       14.32       15.44      0.33 o
   6   9   2        1.11        0.78      0.24 o
  -6  10   2        0.49        0.88      0.23 o
  -5  10   2       17.64       12.65      0.36 o
  -4  10   2      289.14      272.97      1.76 o
  -3  10   2       35.35       31.86      0.30 o
  -2  10   2      464.87      470.57      2.16 o
  -1  10   2      214.28      236.10      1.12 o
   0  10   2      539.98      560.62      2.73 o
   1  10   2       67.00       78.40      0.48 o
   2  10   2       35.43       39.80      0.33 o
   3  10   2        6.61        7.23      0.18 o
   4  10   2      107.96      102.32      0.87 o
   5  10   2       10.38       12.53      0.31 o
   6  10   2       17.69       18.95      0.47 o
  -6  11   2       32.57       31.59      0.61 o
  -5  11   2       23.09       28.58      0.56 o
  -4  11   2      192.18      202.85      1.40 o
  -3  11   2        9.50       10.78      0.18 o
  -2  11   2      283.32      284.81      1.52 o
  -1  11   2     1104.74     1079.80      4.91 o
   0  11   2       14.11       10.87      0.15 o
   1  11   2      269.67      262.60      1.46 o
   2  11   2      112.76      100.56      0.62 o
   3  11   2      219.48      213.12      1.33 o
   4  11   2        3.35        3.69      0.20 o
   5  11   2       15.09       16.14      0.37 o
   6  11   2       39.87       40.42      0.68 o
  -5  12   2       19.60       23.60      0.45 o
  -4  12   2       38.17       38.00      0.44 o
  -3  12   2       35.27       29.81      0.34 o
  -2  12   2       17.64       16.34      0.21 o
  -1  12   2       12.75       11.49      0.16 o
   0  12   2       24.88       25.35      0.23 o
   1  12   2       18.56       17.95      0.21 o
   2  12   2      306.24      305.08      1.86 o
   3  12   2      488.88      470.00      3.10 o
   4  12   2       12.14       11.38      0.27 o
   5  12   2        1.36        1.13      0.21 o
  -5  13   2       76.60       80.61      0.91 o
  -4  13   2        6.22        6.48      0.30 o
  -3  13   2        2.41        2.43      0.15 o
  -2  13   2        0.19        0.05      0.09 o
  -1  13   2        0.14        0.52      0.09 o
   0  13   2       38.32       35.35      0.32 o
   1  13   2       52.33       55.45      0.49 o
   2  13   2        7.71        5.47      0.18 o
   3  13   2      122.31      124.60      1.05 o
   4  13   2       44.93       41.44      0.50 o
   5  13   2       15.28       18.00      0.42 o
  -5  14   2        1.40        0.94      0.24 o
  -4  14   2       13.97       16.12      0.35 o
  -3  14   2       64.63       70.78      0.62 o
  -2  14   2        6.06        6.81      0.18 o
  -1  14   2        6.06        5.13      0.16 o
   0  14   2        8.05        9.05      0.24 o
   1  14   2        5.65        4.13      0.16 o
   2  14   2       23.07       22.52      0.44 o
   3  14   2      121.41      118.60      1.10 o
   4  14   2        0.58        0.43      0.19 o
   5  14   2       11.54       13.92      0.41 o
  -5  15   2        6.84        7.59      0.32 o
  -4  15   2        0.58        0.86      0.21 o
  -3  15   2       26.95       27.80      0.39 o
  -2  15   2       99.22      100.88      0.78 o
  -1  15   2       23.31       22.90      0.30 o
   0  15   2      115.90      111.74      0.84 o
   1  15   2       10.71        9.49      0.22 o
   2  15   2        4.24        3.14      0.19 o
   3  15   2        5.91        5.73      0.24 o
   4  15   2      126.98      116.19      1.25 o
   5  15   2       26.01       25.09      0.53 o
  -4  16   2        2.89        2.62      0.26 o
  -3  16   2       90.71       90.18      0.87 o
  -2  16   2      179.41      181.27      1.36 o
  -1  16   2        0.18        0.28      0.12 o
   0  16   2       25.08       25.38      0.36 o
   1  16   2        1.76        1.49      0.16 o
   2  16   2       89.45       85.51      0.86 o
   3  16   2       62.98       60.08      0.74 o
   4  16   2       56.06       52.46      0.75 o
  -4  17   2       12.70       16.87      0.46 o
  -3  17   2        9.80       13.08      0.35 o
  -2  17   2        2.45        3.17      0.23 o
  -1  17   2       74.26       73.09      0.70 o
   0  17   2      199.43      201.34      1.55 o
   1  17   2       76.63       70.47      0.75 o
   2  17   2       14.89       13.99      0.35 o
   3  17   2        7.30        5.17      0.29 o
   4  17   2        3.49        4.31      0.29 o
  -3  18   2       59.67       62.64      0.85 o
  -2  18   2       44.01       38.30      0.56 o
  -1  18   2        3.79        2.63      0.22 o
   0  18   2        0.15        0.60      0.18 o
   1  18   2       25.73       31.25      0.50 o
   2  18   2       19.87       17.98      0.40 o
   3  18   2        1.34        1.69      0.24 o
  -3  19   2        0.06        0.03      0.22 o
  -2  19   2       14.05       13.41      0.38 o
  -1  19   2       96.83       96.88      1.08 o
   0  19   2        9.94        9.85      0.30 o
   1  19   2        1.43        1.16      0.21 o
   2  19   2        0.58        0.32      0.20 o
   3  19   2       17.23       19.44      0.47 o
  -2  20   2       33.88       41.80      0.67 o
  -1  20   2       28.81       31.26      0.56 o
   0  20   2        0.09        1.00      0.22 o
   1  20   2       18.77       19.97      0.47 o
   2  20   2        1.54        3.05      0.28 o
  -1  21   2        0.06        0.07      0.23 o
   0  21   2        8.61        8.01      0.34 o
   1  21   2       26.19       28.18      0.62 o
  -7   1   3        0.01       -0.18      0.18 o
  -6   1   3       30.44       34.44      0.48 o
  -5   1   3       11.92       11.90      0.24 o
  -4   1   3       65.88       65.25      0.46 o
  -3   1   3      386.15      381.88      1.88 o
  -2   1   3      388.74      384.56      1.80 o
  -1   1   3      297.19      279.07      1.32 o
   0   1   3        0.56        1.16      0.04 o
   1   1   3       80.54       71.68      0.38 o
   2   1   3      411.85      432.69      2.11 o
   3   1   3        0.05       -0.07      0.07 o
   4   1   3      587.85      604.25      3.15 o
   5   1   3      101.97       96.24      0.85 o
   6   1   3        3.24        4.01      0.24 o
  -7   2   3        0.21       -0.19      0.18 o
  -6   2   3       44.07       40.15      0.61 o
  -5   2   3       44.94       43.15      0.47 o
  -4   2   3       32.59       34.54      0.32 o
  -3   2   3      555.06      618.84      2.95 o
  -2   2   3      178.88      181.75      0.88 o
  -1   2   3       31.97       33.46      0.22 o
   0   2   3     2722.06     2670.45     14.84 o
   1   2   3      333.81      305.07      1.49 o
   2   2   3      200.20      192.69      1.02 o
   3   2   3      456.33      458.40      2.39 o
   4   2   3       26.12       23.27      0.25 o
   5   2   3      172.86      168.27      1.27 o
   6   2   3        1.93        1.48      0.21 o
  -6   3   3        1.68        0.99      0.19 o
  -5   3   3       32.92       33.70      0.39 o
  -4   3   3        0.12        0.10      0.09 o
  -3   3   3      503.75      533.21      2.56 o
  -2   3   3      242.65      219.85      1.08 o
  -1   3   3      273.65      274.26      1.43 o
   0   3   3      452.68      422.01      2.38 o
   1   3   3        0.07        0.08      0.04 o
   2   3   3     1150.72     1180.35      5.83 o
   3   3   3      138.45      155.44      0.87 o
   4   3   3        9.77       12.47      0.20 o
   5   3   3      127.10      123.56      1.02 o
   6   3   3        4.46        5.48      0.26 o
  -6   4   3       72.39       70.12      0.75 o
  -5   4   3       12.46       12.89      0.26 o
  -4   4   3       12.92       16.09      0.22 o
  -3   4   3      756.00      772.76      3.79 o
  -2   4   3        3.64        4.60      0.08 o
  -1   4   3     1137.63     1176.17      5.85 o
   0   4   3      402.61      391.01      2.12 o
   1   4   3        8.41        8.10      0.10 o
   2   4   3      179.30      190.14      0.95 o
   3   4   3       61.26       56.40      0.37 o
   4   4   3      129.76      120.62      0.77 o
   5   4   3       80.38       78.42      0.68 o
   6   4   3       69.61       68.89      0.86 o
  -6   5   3        7.32        7.04      0.26 o
  -5   5   3      129.99      123.11      0.96 o
  -4   5   3      259.82      263.83      1.55 o
  -3   5   3        6.65        9.42      0.17 o
  -2   5   3      741.53      768.39      3.68 o
  -1   5   3      845.45      866.01      3.86 o
   0   5   3      135.52      125.57      0.64 o
   1   5   3      391.60      410.96      1.98 o
   2   5   3      186.87      166.80      0.83 o
   3   5   3      332.64      367.77      1.87 o
   4   5   3       52.14       46.09      0.39 o
   5   5   3       78.25       79.56      0.69 o
   6   5   3       24.08       24.87      0.51 o
  -6   6   3        7.41       10.44      0.32 o
  -5   6   3      113.14      104.81      0.85 o
  -4   6   3        2.16        1.02      0.10 o
  -3   6   3       25.45       20.42      0.19 o
  -2   6   3      529.81      558.39      2.70 o
  -1   6   3       91.39       91.43      0.46 o
   0   6   3       14.02       18.60      0.14 o
   1   6   3        7.52        5.68      0.09 o
   2   6   3      673.34      730.47      3.44 o
   3   6   3      267.66      264.56      1.38 o
   4   6   3       48.16       58.56      0.46 o
   5   6   3       65.07       65.81      0.61 o
   6   6   3       30.88       33.84      0.59 o
  -6   7   3        0.44       -0.02      0.19 o
  -5   7   3        2.23        1.86      0.16 o
  -4   7   3       29.87       24.85      0.34 o
  -3   7   3       60.43       61.40      0.40 o
  -2   7   3      725.95      734.52      3.46 o
  -1   7   3       10.59        8.59      0.10 o
   0   7   3       45.40       47.18      0.28 o
   1   7   3      667.42      685.04      3.17 o
   2   7   3      270.72      287.50      1.44 o
   3   7   3       27.61       32.52      0.26 o
   4   7   3       83.04       74.65      0.58 o
   5   7   3       19.81       19.02      0.34 o
   6   7   3        5.45        4.52      0.29 o
  -6   8   3       25.44       28.02      0.53 o
  -5   8   3        0.05        0.05      0.14 o
  -4   8   3        3.41        3.91      0.16 o
  -3   8   3       89.39       90.63      0.60 o
  -2   8   3        9.56       14.02      0.15 o
  -1   8   3     1680.93     1664.99      7.24 o
   0   8   3      853.77      885.94      4.22 o
   1   8   3      493.02      487.45      2.47 o
   2   8   3       92.23       90.33      0.53 o
   3   8   3      110.89      108.55      0.66 o
   4   8   3       33.74       27.88      0.35 o
   5   8   3       37.53       37.61      0.51 o
   6   8   3       14.63       12.88      0.40 o
  -6   9   3       20.40       20.70      0.48 o
  -5   9   3        8.12        9.19      0.26 o
  -4   9   3        7.20        6.67      0.17 o
  -3   9   3       46.75       46.19      0.38 o
  -2   9   3      179.99      196.61      1.01 o
  -1   9   3      236.76      239.10      1.17 o
   0   9   3      489.69      492.82      2.49 o
   1   9   3        3.07        3.88      0.09 o
   2   9   3       47.32       43.32      0.31 o
   3   9   3      116.59      117.27      0.74 o
   4   9   3        4.95        3.45      0.17 o
   5   9   3       52.86       49.04      0.60 o
   6   9   3        0.82        1.88      0.25 o
  -6  10   3        3.33        2.92      0.27 o
  -5  10   3       52.00       60.62      0.71 o
  -4  10   3       29.46       32.31      0.35 o
  -3  10   3       66.74       60.21      0.47 o
  -2  10   3       45.82       43.16      0.29 o
  -1  10   3       73.45       68.38      0.46 o
   0  10   3      478.08      515.42      2.56 o
   1  10   3       42.03       45.26      0.35 o
   2  10   3      170.51      163.78      0.87 o
   3  10   3       96.88       86.66      0.63 o
   4  10   3       83.17       75.03      0.70 o
   5  10   3       79.01       80.15      0.82 o
   6  10   3        9.43       11.06      0.43 o
  -5  11   3        0.66        0.16      0.18 o
  -4  11   3        5.99        6.59      0.20 o
  -3  11   3      103.30      110.54      0.74 o
  -2  11   3       59.74       63.65      0.44 o
  -1  11   3       41.80       37.33      0.28 o
   0  11   3       33.41       36.19      0.27 o
   1  11   3        0.46        0.15      0.07 o
   2  11   3       11.98       12.88      0.19 o
   3  11   3       94.42       85.05      0.67 o
   4  11   3       28.22       27.73      0.40 o
   5  11   3       11.68       13.37      0.33 o
  -5  12   3        0.00       -0.32      0.18 o
  -4  12   3       85.78       80.38      0.72 o
  -3  12   3       84.63       82.19      0.63 o
  -2  12   3      195.27      189.62      1.15 o
  -1  12   3      331.35      334.43      1.80 o
   0  12   3      573.02      613.74      3.19 o
   1  12   3      127.62      132.96      0.85 o
   2  12   3       43.97       43.84      0.40 o
   3  12   3        7.40        6.80      0.19 o
   4  12   3       11.20        9.63      0.26 o
   5  12   3        1.37        0.76      0.19 o
  -5  13   3       17.33       20.55      0.65 o
  -4  13   3        0.04        0.01      0.15 o
  -3  13   3       16.35       17.72      0.28 o
  -2  13   3       65.60       58.43      0.50 o
  -1  13   3      102.38      101.07      0.69 o
   0  13   3       53.13       49.52      0.49 o
   1  13   3       43.60       42.70      0.39 o
   2  13   3       18.26       16.45      0.27 o
   3  13   3       21.20       20.75      0.39 o
   4  13   3        8.60        8.36      0.28 o
   5  13   3        0.05       -0.40      0.20 o
  -5  14   3        5.24        6.27      0.31 o
  -4  14   3        1.45        2.10      0.21 o
  -3  14   3       22.23       19.67      0.32 o
  -2  14   3        0.06        0.13      0.12 o
  -1  14   3       68.13       63.47      0.53 o
   0  14   3       87.72       82.78      0.63 o
   1  14   3        1.94        2.77      0.14 o
   2  14   3       14.87       15.40      0.26 o
   3  14   3       52.54       50.16      0.62 o
   4  14   3        2.77        2.74      0.22 o
   5  14   3        1.57        0.61      0.24 o
  -4  15   3       38.23       43.54      0.61 o
  -3  15   3      110.99      107.65      0.93 o
  -2  15   3       33.65       36.43      0.41 o
  -1  15   3        0.84        1.09      0.13 o
   0  15   3        8.88        8.29      0.19 o
   1  15   3       25.47       28.49      0.39 o
   2  15   3       30.85       33.68      0.45 o
   3  15   3        7.57        9.57      0.29 o
   4  15   3        9.22        9.85      0.32 o
  -4  16   3       20.35       23.54      0.46 o
  -3  16   3       18.29       16.50      0.34 o
  -2  16   3       20.86       24.63      0.36 o
  -1  16   3        4.26        5.46      0.19 o
   0  16   3        0.12        0.53      0.14 o
   1  16   3       52.03       54.64      0.57 o
   2  16   3       43.48       44.76      0.58 o
   3  16   3        4.62        4.08      0.24 o
   4  16   3       12.83        9.86      0.35 o
  -4  17   3        4.14        7.11      0.32 o
  -3  17   3        3.00        2.17      0.22 o
  -2  17   3        1.60        2.08      0.18 o
  -1  17   3        0.01       -0.28      0.14 o
   0  17   3        8.33       10.77      0.28 o
   1  17   3        0.29        1.02      0.18 o
   2  17   3        6.53        6.61      0.26 o
   3  17   3       11.31        8.92      0.33 o
   4  17   3        0.06        0.21      0.24 o
  -3  18   3        0.12       -0.12      0.19 o
  -2  18   3       12.15        9.17      0.31 o
  -1  18   3        0.24        0.31      0.17 o
   0  18   3       28.19       24.44      0.45 o
   1  18   3      126.31      116.86      1.17 o
   2  18   3       57.11       58.58      0.79 o
   3  18   3       12.29       10.07      0.36 o
  -2  19   3       76.78       85.22      0.99 o
  -1  19   3        5.12        5.16      0.27 o
   0  19   3        8.14        9.94      0.32 o
   1  19   3       75.86       78.24      0.94 o
   2  19   3        0.76        1.55      0.24 o
  -2  20   3       20.65       21.80      0.50 o
  -1  20   3        0.02       -0.08      0.23 o
   0  20   3        6.10        6.59      0.31 o
   1  20   3        0.60        0.34      0.22 o
   2  20   3        2.70        2.34      0.27 o
  -6   0   4        6.83        5.72      0.34 o
  -5   0   4       40.34       38.37      0.58 o
  -4   0   4      856.28      829.51      6.26 o
  -3   0   4      728.33      756.37      5.04 o
  -2   0   4      376.60      374.31      2.53 o
  -1   0   4       56.28       65.10      0.49 o
   0   0   4     3036.23     3228.15     21.32 o
   1   0   4     1110.13     1160.89      7.69 o
   2   0   4     1357.60     1419.75      9.71 o
   3   0   4      141.80      139.98      1.15 o
   4   0   4      101.67       92.45      0.86 o
   5   0   4      563.56      547.43      5.10 o
   6   0   4      155.54      159.87      2.31 o
  -6   1   4      187.94      198.93      1.53 o
  -5   1   4      356.14      358.70      2.18 o
  -4   1   4        2.03        1.81      0.11 o
  -3   1   4      134.70      157.55      0.82 o
  -2   1   4      855.99      898.90      4.20 o
  -1   1   4       31.81       35.72      0.21 o
   0   1   4      247.17      248.59      1.32 o
   1   1   4      387.64      375.20      1.82 o
   2   1   4      686.52      693.95      3.41 o
   3   1   4      459.06      505.24      2.58 o
   4   1   4      148.85      146.65      0.92 o
   5   1   4      143.80      137.71      1.12 o
   6   1   4      156.68      162.43      1.57 o
  -6   2   4       18.53       18.88      0.35 o
  -5   2   4       14.85       14.17      0.26 o
  -4   2   4       11.70       11.33      0.20 o
  -3   2   4       30.88       32.59      0.24 o
  -2   2   4       42.20       48.67      0.28 o
  -1   2   4      588.91      637.36      3.21 o
   0   2   4        0.09        0.27      0.05 o
   1   2   4      285.20      258.71      1.32 o
   2   2   4      303.26      302.19      1.61 o
   3   2   4      426.66      429.74      2.22 o
   4   2   4       55.26       47.58      0.40 o
   5   2   4       58.72       62.18      0.61 o
   6   2   4       12.57       13.54      0.47 o
  -6   3   4        0.04        0.00      0.16 o
  -5   3   4       66.30       63.82      0.56 o
  -4   3   4      325.45      337.35      1.97 o
  -3   3   4      198.47      204.07      1.09 o
  -2   3   4      372.65      405.67      1.84 o
  -1   3   4      504.34      524.03      2.70 o
   0   3   4      369.22      396.51      2.14 o
   1   3   4      483.54      500.17      2.55 o
   2   3   4      157.36      138.67      0.77 o
   3   3   4      137.64      132.51      0.75 o
   4   3   4      231.72      238.84      1.44 o
   5   3   4      128.73      129.02      1.16 o
   6   3   4       43.03       41.61      0.59 o
  -6   4   4        0.05        0.04      0.18 o
  -5   4   4        4.48        4.03      0.17 o
  -4   4   4        6.98        5.61      0.14 o
  -3   4   4       10.91       14.96      0.18 o
  -2   4   4     1468.21     1580.21      7.21 o
  -1   4   4      982.42     1002.03      5.20 o
   0   4   4       15.42       14.67      0.14 o
   1   4   4      103.83      101.30      0.56 o
   2   4   4       65.90       66.28      0.41 o
   3   4   4       29.57       36.29      0.29 o
   4   4   4       16.26       19.48      0.26 o
   5   4   4        3.49        4.98      0.21 o
   6   4   4       12.81       14.77      0.39 o
  -6   5   4       36.40       36.28      0.58 o
  -5   5   4      141.86      141.92      1.12 o
  -4   5   4      404.85      413.23      2.62 o
  -3   5   4       18.28       20.50      0.20 o
  -2   5   4       94.23      105.01      0.54 o
  -1   5   4      522.80      521.72      2.82 o
   0   5   4       20.63       15.10      0.18 o
   1   5   4      255.03      225.84      1.18 o
   2   5   4      350.70      357.48      1.74 o
   3   5   4       25.55       21.88      0.21 o
   4   5   4      155.23      146.63      0.95 o
   5   5   4      326.24      325.10      2.32 o
   6   5   4       17.62       19.03      0.47 o
  -6   6   4        6.01        7.58      0.27 o
  -5   6   4       71.90       66.22      0.64 o
  -4   6   4      157.98      143.82      0.90 o
  -3   6   4      149.36      146.86      0.83 o
  -2   6   4      113.36      131.63      0.67 o
  -1   6   4     1043.11     1055.27      5.25 o
   0   6   4      605.78      608.80      3.06 o
   1   6   4        1.26        0.44      0.05 o
   2   6   4      113.95      124.66      0.72 o
   3   6   4       20.61       26.40      0.25 o
   4   6   4      340.20      341.77      2.17 o
   5   6   4      108.62      118.35      1.00 o
   6   6   4        0.16        0.18      0.21 o
  -6   7   4       72.05       81.38      0.94 o
  -5   7   4        1.25        0.84      0.15 o
  -4   7   4       14.73       13.81      0.23 o
  -3   7   4      321.59      318.41      1.70 o
  -2   7   4      369.37      372.12      1.80 o
  -1   7   4      266.07      285.11      1.38 o
   0   7   4       87.63       87.00      0.49 o
   1   7   4       38.26       29.70      0.23 o
   2   7   4      473.81      481.37      2.41 o
   3   7   4      451.85      477.40      2.62 o
   4   7   4      138.21      137.75      0.99 o
   5   7   4       75.22       68.17      0.70 o
   6   7   4        9.47       11.01      0.37 o
  -6   8   4        1.12        0.75      0.22 o
  -5   8   4        1.15        1.05      0.21 o
  -4   8   4       26.07       24.99      0.32 o
  -3   8   4        3.99        4.87      0.12 o
  -2   8   4      167.14      160.13      0.84 o
  -1   8   4      209.06      224.38      1.09 o
   0   8   4      260.99      247.62      1.24 o
   1   8   4      157.80      142.22      0.78 o
   2   8   4        2.11        1.92      0.09 o
   3   8   4      191.65      187.39      1.21 o
   4   8   4       11.03       12.68      0.25 o
   5   8   4        6.35        6.52      0.24 o
   6   8   4        9.09       11.32      0.40 o
  -6   9   4       42.78       50.40      0.70 o
  -5   9   4       41.37       43.04      0.51 o
  -4   9   4       82.66       85.51      0.69 o
  -3   9   4        1.45        0.94      0.10 o
  -2   9   4       38.27       41.97      0.29 o
  -1   9   4        1.83        2.36      0.07 o
   0   9   4     1060.48     1071.35      5.18 o
   1   9   4        0.55        0.01      0.06 o
   2   9   4       76.42       78.66      0.51 o
   3   9   4       96.31       88.91      0.66 o
   4   9   4      121.08      108.85      0.89 o
   5   9   4       13.80       11.93      0.31 o
   6   9   4        4.48        4.69      0.32 o
  -5  10   4        1.59        1.65      0.18 o
  -4  10   4        5.58        5.72      0.21 o
  -3  10   4       30.54       32.63      0.38 o
  -2  10   4       26.02       25.66      0.22 o
  -1  10   4        0.09        0.40      0.06 o
   0  10   4       46.79       43.75      0.31 o
   1  10   4       66.78       67.40      0.45 o
   2  10   4        0.39        0.15      0.09 o
   3  10   4        1.16        1.80      0.13 o
   4  10   4       32.29       28.94      0.47 o
   5  10   4        7.03        9.63      0.29 o
  -5  11   4        1.62        1.92      0.21 o
  -4  11   4       65.96       65.05      0.62 o
  -3  11   4      399.64      388.63      2.29 o
  -2  11   4       50.53       51.73      0.39 o
  -1  11   4      209.50      233.86      1.28 o
   0  11   4        0.00        0.09      0.08 o
   1  11   4        7.47        7.81      0.15 o
   2  11   4        0.17        0.17      0.10 o
   3  11   4      132.52      122.18      0.95 o
   4  11   4      126.35      127.08      1.09 o
   5  11   4       12.13       14.23      0.35 o
  -5  12   4        0.13       -0.16      0.19 o
  -4  12   4       22.39       24.42      0.36 o
  -3  12   4      140.12      127.36      0.94 o
  -2  12   4        2.97        2.07      0.12 o
  -1  12   4       92.15       89.34      0.61 o
   0  12   4       38.00       38.44      0.34 o
   1  12   4       23.76       26.06      0.29 o
   2  12   4       13.66       15.93      0.28 o
   3  12   4        0.40        0.29      0.13 o
   4  12   4        8.99        7.47      0.28 o
   5  12   4        4.76        3.65      0.26 o
  -5  13   4       34.15       43.15      0.66 o
  -4  13   4        1.89        1.37      0.16 o
  -3  13   4        9.33        8.39      0.20 o
  -2  13   4       44.91       44.58      0.43 o
  -1  13   4       84.71       82.11      0.61 o
   0  13   4       78.74       74.29      0.60 o
   1  13   4      164.56      158.78      1.11 o
   2  13   4       29.74       27.68      0.35 o
   3  13   4        5.99        5.87      0.21 o
   4  13   4        4.82        4.18      0.24 o
   5  13   4        1.38        1.72      0.24 o
  -4  14   4       10.41       11.26      0.30 o
  -3  14   4       96.16       86.74      0.76 o
  -2  14   4       26.98       25.99      0.34 o
  -1  14   4        3.49        1.44      0.14 o
   0  14   4      198.69      195.39      1.38 o
   1  14   4       45.44       42.69      0.46 o
   2  14   4       84.61       85.94      0.76 o
   3  14   4      141.69      136.64      1.24 o
   4  14   4       14.70       13.16      0.36 o
  -4  15   4       14.92       16.10      0.42 o
  -3  15   4        0.18        0.15      0.14 o
  -2  15   4       34.59       35.33      0.42 o
  -1  15   4       58.43       53.34      0.51 o
   0  15   4       26.90       30.16      0.38 o
   1  15   4        6.20        7.21      0.22 o
   2  15   4        5.28        4.60      0.20 o
   3  15   4        4.32        4.08      0.28 o
   4  15   4        6.31        8.06      0.31 o
  -4  16   4       16.21       18.37      0.46 o
  -3  16   4        4.50        5.13      0.23 o
  -2  16   4        3.89        3.94      0.18 o
  -1  16   4        0.13       -0.07      0.13 o
   0  16   4       28.25       27.84      0.40 o
   1  16   4       33.44       34.07      0.45 o
   2  16   4        8.80        7.52      0.27 o
   3  16   4        0.05       -0.15      0.20 o
   4  16   4        1.04        0.17      0.23 o
  -3  17   4       19.14       24.53      0.43 o
  -2  17   4        3.05        4.83      0.21 o
  -1  17   4       33.79       34.27      0.43 o
   0  17   4       20.66       18.86      0.39 o
   1  17   4       19.46       17.85      0.38 o
   2  17   4       22.77       21.64      0.46 o
   3  17   4        9.99       11.10      0.36 o
  -3  18   4        0.39       -0.04      0.21 o
  -2  18   4        1.47        1.79      0.20 o
  -1  18   4        1.95        1.54      0.19 o
   0  18   4       29.76       31.84      0.55 o
   1  18   4       37.38       38.79      0.60 o
   2  18   4       12.90       13.93      0.39 o
   3  18   4        4.00        3.75      0.29 o
  -2  19   4        2.04        1.97      0.25 o
  -1  19   4        0.04       -0.08      0.21 o
   0  19   4        1.27        0.52      0.21 o
   1  19   4        1.28        2.22      0.29 o
   2  19   4        3.47        4.69      0.29 o
  -1  20   4        3.99        4.95      0.30 o
   0  20   4        1.71        1.64      0.24 o
   1  20   4        7.24        9.12      0.35 o
  -6   1   5        2.28        3.05      0.20 o
  -5   1   5      146.18      139.73      0.97 o
  -4   1   5      116.55      110.89      0.71 o
  -3   1   5       36.79       35.86      0.26 o
  -2   1   5     1195.09     1150.94      5.37 o
  -1   1   5      385.42      366.10      1.78 o
   0   1   5      180.43      204.80      1.01 o
   1   1   5       21.52       19.17      0.16 o
   2   1   5      624.88      604.38      3.28 o
   3   1   5       35.60       38.41      0.31 o
   4   1   5       20.55       18.20      0.25 o
   5   1   5       98.43      104.52      0.95 o
   6   1   5        1.31        1.44      0.24 o
  -6   2   5        9.43       11.34      0.29 o
  -5   2   5       10.04        9.38      0.23 o
  -4   2   5      205.38      204.30      1.26 o
  -3   2   5       92.09       91.14      0.52 o
  -2   2   5      228.58      219.85      1.05 o
  -1   2   5       97.51      111.15      0.64 o
   0   2   5      443.72      474.73      2.55 o
   1   2   5      220.99      228.16      1.14 o
   2   2   5      359.16      420.56      2.18 o
   3   2   5       13.48       17.20      0.21 o
   4   2   5       13.78       13.65      0.24 o
   5   2   5       22.54       24.63      0.41 o
   6   2   5        8.09        8.62      0.33 o
  -6   3   5      135.13      133.35      1.16 o
  -5   3   5        6.96        6.35      0.19 o
  -4   3   5       23.13       20.12      0.26 o
  -3   3   5       39.35       33.74      0.27 o
  -2   3   5       54.94       58.93      0.33 o
  -1   3   5      139.32      133.92      0.76 o
   0   3   5      540.11      612.26      3.29 o
   1   3   5        0.13        0.01      0.05 o
   2   3   5       68.36       67.47      0.49 o
   3   3   5      207.66      216.93      1.25 o
   4   3   5       14.30       11.72      0.22 o
   5   3   5        2.29        3.30      0.21 o
   6   3   5        6.18        5.89      0.28 o
  -6   4   5        1.07        1.64      0.20 o
  -5   4   5        0.03       -0.27      0.13 o
  -4   4   5        1.90        2.85      0.13 o
  -3   4   5        4.54        3.58      0.10 o
  -2   4   5       43.64       43.78      0.26 o
  -1   4   5        6.28        7.11      0.13 o
   0   4   5      113.94      122.06      0.71 o
   1   4   5      457.70      505.70      2.49 o
   2   4   5      372.60      410.86      2.28 o
   3   4   5       32.10       33.37      0.31 o
   4   4   5       23.25       21.27      0.29 o
   5   4   5       68.13       67.80      0.68 o
   6   4   5        7.08        7.01      0.29 o
  -6   5   5       31.44       29.64      0.46 o
  -5   5   5       38.18       33.05      0.39 o
  -4   5   5        0.05        0.06      0.11 o
  -3   5   5      327.77      322.10      1.67 o
  -2   5   5       37.93       36.55      0.24 o
  -1   5   5        0.05        0.22      0.05 o
   0   5   5       13.40       16.80      0.17 o
   1   5   5      495.84      495.57      2.57 o
   2   5   5      213.89      196.15      1.10 o
   3   5   5        2.43        3.95      0.12 o
   4   5   5      303.82      297.25      1.85 o
   5   5   5      255.06      251.55      1.80 o
   6   5   5        0.37        0.68      0.22 o
  -6   6   5       18.55       22.17      0.40 o
  -5   6   5        9.88        9.00      0.23 o
  -4   6   5        9.38        7.65      0.17 o
  -3   6   5        2.89        1.65      0.09 o
  -2   6   5        2.70        4.53      0.08 o
  -1   6   5      264.92      278.36      1.55 o
   0   6   5      332.26      380.51      2.13 o
   1   6   5       95.31       99.93      0.58 o
   2   6   5        3.39        2.33      0.09 o
   3   6   5       20.34       23.50      0.27 o
   4   6   5       10.40       13.58      0.26 o
   5   6   5        2.95        3.55      0.20 o
   6   6   5       25.43       23.50      0.63 o
  -6   7   5        2.05        0.99      0.20 o
  -5   7   5        1.84        1.39      0.17 o
  -4   7   5      118.48      118.26      0.85 o
  -3   7   5       71.70       79.99      0.51 o
  -2   7   5        4.24        4.74      0.09 o
  -1   7   5      342.79      368.48      2.00 o
   0   7   5      258.44      263.03      1.36 o
   1   7   5      480.07      499.57      2.58 o
   2   7   5       27.83       24.48      0.23 o
   3   7   5       13.90       13.26      0.22 o
   4   7   5       21.50       23.16      0.33 o
   5   7   5       10.60       12.07      0.29 o
   6   7   5       15.10       14.50      0.42 o
  -6   8   5        0.43       -0.40      0.20 o
  -5   8   5       12.47       17.58      0.32 o
  -4   8   5      157.92      140.48      0.99 o
  -3   8   5       78.90       64.89      0.46 o
  -2   8   5       22.54       25.82      0.21 o
  -1   8   5      139.81      158.64      0.84 o
   0   8   5       92.21       91.26      0.51 o
   1   8   5       55.43       51.36      0.36 o
   2   8   5        1.12        2.84      0.09 o
   3   8   5       80.53       78.95      0.61 o
   4   8   5       25.08       26.11      0.36 o
   5   8   5        3.15        2.80      0.23 o
  -5   9   5        0.44        0.29      0.15 o
  -4   9   5       73.53       73.55      0.62 o
  -3   9   5       14.31       17.59      0.23 o
  -2   9   5      243.94      233.29      1.22 o
  -1   9   5      122.27      120.37      0.65 o
   0   9   5        0.15        0.54      0.06 o
   1   9   5       55.10       47.93      0.45 o
   2   9   5      242.47      236.40      1.57 o
   3   9   5       66.97       63.36      0.54 o
   4   9   5       60.13       52.82      0.58 o
   5   9   5        3.65        3.89      0.22 o
  -5  10   5       15.60       15.20      0.34 o
  -4  10   5        8.23        8.44      0.22 o
  -3  10   5       21.12       22.66      0.28 o
  -2  10   5       91.00       94.39      0.59 o
  -1  10   5      157.23      164.40      0.87 o
   0  10   5      415.97      440.45      2.35 o
   1  10   5      140.00      139.32      0.83 o
   2  10   5        0.05        0.20      0.10 o
   3  10   5        8.68        7.56      0.19 o
   4  10   5       13.20       13.94      0.30 o
   5  10   5       38.02       35.89      0.54 o
  -5  11   5       13.92       18.95      0.43 o
  -4  11   5       52.85       45.32      0.59 o
  -3  11   5       32.32       26.91      0.33 o
  -2  11   5        3.41        4.31      0.12 o
  -1  11   5        2.30        1.56      0.09 o
   0  11   5       13.19       13.54      0.19 o
   1  11   5       16.78       17.33      0.23 o
   2  11   5      246.43      248.38      1.66 o
   3  11   5       22.27       22.73      0.33 o
   4  11   5        0.06       -0.14      0.17 o
   5  11   5        0.75        1.59      0.22 o
  -5  12   5       12.58       17.15      0.46 o
  -4  12   5        2.80        2.58      0.18 o
  -3  12   5        9.50        9.43      0.22 o
  -2  12   5      208.57      212.37      1.44 o
  -1  12   5       11.09       12.46      0.19 o
   0  12   5        4.34        6.24      0.15 o
   1  12   5       15.15       15.27      0.23 o
   2  12   5       88.15       88.33      0.73 o
   3  12   5       95.38       92.26      0.83 o
   4  12   5       27.56       26.55      0.50 o
   5  12   5        1.11        1.88      0.23 o
  -4  13   5        7.01        9.53      0.26 o
  -3  13   5        1.05        0.76      0.14 o
  -2  13   5       19.79       22.40      0.31 o
  -1  13   5      270.69      257.64      1.66 o
   0  13   5      237.84      233.73      1.55 o
   1  13   5      144.25      146.65      1.15 o
   2  13   5       52.03       54.37      0.56 o
   3  13   5       61.93       57.27      0.78 o
   4  13   5       16.09       16.11      0.42 o
  -4  14   5        6.04        4.54      0.22 o
  -3  14   5        6.00        5.69      0.22 o
  -2  14   5      229.35      218.74      1.53 o
  -1  14   5      235.07      233.80      1.61 o
   0  14   5        0.36        0.73      0.13 o
   1  14   5        2.52        2.10      0.15 o
   2  14   5        4.56        4.91      0.21 o
   3  14   5        0.05       -0.03      0.19 o
   4  14   5       13.86       12.75      0.38 o
  -4  15   5       12.60        8.80      0.29 o
  -3  15   5       30.77       27.94      0.41 o
  -2  15   5        8.50        9.67      0.24 o
  -1  15   5        9.26        8.99      0.23 o
   0  15   5       47.11       48.75      0.61 o
   1  15   5        0.34        0.36      0.15 o
   2  15   5        6.97        8.16      0.24 o
   3  15   5       97.73       98.84      1.12 o
   4  15   5        2.47        2.91      0.26 o
  -3  16   5        4.40        5.13      0.22 o
  -2  16   5       14.57       16.25      0.35 o
  -1  16   5       13.74       14.92      0.30 o
   0  16   5       11.08       14.12      0.32 o
   1  16   5      125.42      127.19      1.10 o
   2  16   5       39.42       42.87      0.57 o
   3  16   5        0.24        0.31      0.21 o
  -3  17   5        2.46        2.18      0.21 o
  -2  17   5        0.23        0.30      0.16 o
  -1  17   5       23.38       24.66      0.39 o
   0  17   5       62.80       66.03      0.79 o
   1  17   5      147.08      143.24      1.32 o
   2  17   5       55.39       53.44      0.83 o
   3  17   5        1.39        1.62      0.23 o
  -2  18   5       25.60       26.41      0.50 o
  -1  18   5        0.16        0.15      0.16 o
   0  18   5        2.78        2.79      0.24 o
   1  18   5        0.97        1.36      0.22 o
   2  18   5       15.21       15.96      0.41 o
  -1  19   5        6.76        6.87      0.30 o
   0  19   5       38.43       35.19      0.60 o
   1  19   5       19.82       20.22      0.49 o
  -6   0   6       51.05       44.55      0.81 o
  -5   0   6      293.25      288.69      2.81 o
  -4   0   6      636.47      623.44      5.98 o
  -3   0   6       45.80       41.60      0.45 o
  -2   0   6        0.27        0.33      0.09 o
  -1   0   6        2.59        3.48      0.09 o
   0   0   6      162.30      163.30      1.15 o
   1   0   6        1.72        1.10      0.09 o
   2   0   6      175.27      174.26      1.44 o
   3   0   6       22.15       24.78      0.43 o
   4   0   6      136.05      137.58      1.32 o
   5   0   6      236.09      233.75      2.40 o
   6   0   6       51.83       52.56      0.99 o
  -6   1   6       13.26       16.06      0.36 o
  -5   1   6       43.48       42.54      0.46 o
  -4   1   6       16.70       17.46      0.26 o
  -3   1   6        0.17        0.20      0.08 o
  -2   1   6       45.34       40.45      0.26 o
  -1   1   6        0.18        0.34      0.06 o
   0   1   6      167.80      177.58      0.89 o
   1   1   6      258.43      316.63      1.59 o
   2   1   6      601.06      634.91      3.37 o
   3   1   6       97.64      107.13      0.74 o
   4   1   6      213.57      216.11      1.45 o
   5   1   6        0.39       -0.01      0.16 o
   6   1   6        1.54        1.47      0.23 o
  -6   2   6       29.80       29.92      0.46 o
  -5   2   6      135.96      126.56      1.09 o
  -4   2   6       65.59       63.56      0.50 o
  -3   2   6        1.76        1.85      0.09 o
  -2   2   6      174.31      179.40      0.89 o
  -1   2   6      810.17      834.09      4.26 o
   0   2   6      288.28      329.84      1.75 o
   1   2   6        9.61       11.22      0.15 o
   2   2   6       33.71       36.43      0.27 o
   3   2   6      116.92      102.51      0.72 o
   4   2   6        7.47        6.32      0.20 o
   5   2   6       69.04       68.80      0.76 o
   6   2   6       68.30       70.69      0.87 o
  -6   3   6        9.24       10.20      0.29 o
  -5   3   6      129.41      126.64      1.00 o
  -4   3   6      354.03      346.07      2.04 o
  -3   3   6       19.64       19.36      0.20 o
  -2   3   6      250.33      266.27      1.26 o
  -1   3   6      682.73      720.33      3.78 o
   0   3   6       16.74       16.91      0.16 o
   1   3   6        0.12        0.05      0.06 o
   2   3   6       10.65       11.28      0.16 o
   3   3   6       58.11       51.95      0.45 o
   4   3   6      194.21      196.46      1.41 o
   5   3   6       42.76       45.69      0.56 o
   6   3   6        7.40        7.39      0.31 o
  -6   4   6        5.05        6.45      0.26 o
  -5   4   6      109.24      107.09      0.85 o
  -4   4   6        8.70        6.52      0.16 o
  -3   4   6      221.58      217.58      1.15 o
  -2   4   6       57.59       65.89      0.37 o
  -1   4   6      144.94      158.38      1.06 o
   0   4   6       26.22       31.69      0.32 o
   1   4   6       23.95       26.97      0.21 o
   2   4   6        6.33        7.09      0.13 o
   3   4   6      374.26      352.69      2.11 o
   4   4   6        0.19        0.09      0.14 o
   5   4   6        0.61        0.25      0.17 o
   6   4   6       24.43       25.78      0.49 o
  -6   5   6        1.02        1.53      0.24 o
  -5   5   6       31.19       27.13      0.37 o
  -4   5   6       27.88       28.97      0.31 o
  -3   5   6        2.43        4.87      0.12 o
  -2   5   6       91.29       84.20      0.48 o
  -1   5   6       47.00       39.67      0.35 o
   0   5   6        0.49        0.54      0.05 o
   1   5   6       35.74       39.16      0.27 o
   2   5   6      105.00      115.41      0.73 o
   3   5   6        0.21        0.29      0.11 o
   4   5   6       16.92       16.77      0.30 o
   5   5   6       32.58       39.37      0.50 o
  -5   6   6        6.23        5.65      0.21 o
  -4   6   6       67.58       59.29      0.51 o
  -3   6   6      511.75      539.31      2.88 o
  -2   6   6      134.69      129.71      0.71 o
  -1   6   6       60.60       60.71      0.48 o
   0   6   6        0.46        0.21      0.06 o
   1   6   6        2.46        3.40      0.08 o
   2   6   6       37.17       31.87      0.29 o
   3   6   6       22.86       22.95      0.30 o
   4   6   6       70.66       69.71      0.64 o
   5   6   6       42.22       39.74      0.53 o
  -5   7   6       10.89       14.48      0.29 o
  -4   7   6      159.95      152.42      1.06 o
  -3   7   6       90.01       89.09      0.58 o
  -2   7   6       98.30      109.02      0.63 o
  -1   7   6       59.76       58.41      0.42 o
   0   7   6        0.59        1.24      0.06 o
   1   7   6        0.78        1.78      0.08 o
   2   7   6      233.35      236.41      1.55 o
   3   7   6      105.14      101.76      0.81 o
   4   7   6        9.47        9.71      0.26 o
   5   7   6        0.42        0.68      0.18 o
  -5   8   6       10.33        9.72      0.24 o
  -4   8   6      100.14       94.39      0.75 o
  -3   8   6      103.05      100.58      0.68 o
  -2   8   6       33.61       38.89      0.29 o
  -1   8   6       21.06       20.37      0.19 o
   0   8   6       72.85       75.23      0.45 o
   1   8   6       19.03       18.80      0.20 o
   2   8   6       73.58       67.53      0.54 o
   3   8   6       30.87       34.01      0.40 o
   4   8   6       79.37       88.59      0.79 o
   5   8   6        0.03        0.30      0.18 o
  -5   9   6        6.27        6.18      0.23 o
  -4   9   6        0.66        1.02      0.14 o
  -3   9   6       45.66       42.52      0.42 o
  -2   9   6        2.59        2.24      0.09 o
  -1   9   6        3.08        3.36      0.08 o
   0   9   6       90.23       87.70      0.52 o
   1   9   6      530.27      530.05      2.87 o
   2   9   6      209.39      204.01      1.46 o
   3   9   6      252.96      245.83      1.70 o
   4   9   6      117.52      114.01      1.07 o
   5   9   6        8.67        6.60      0.28 o
  -5  10   6        1.03        2.96      0.20 o
  -4  10   6       48.25       57.37      0.57 o
  -3  10   6      226.53      203.70      1.39 o
  -2  10   6      159.26      145.69      0.90 o
  -1  10   6       11.33       10.31      0.15 o
   0  10   6      147.38      146.81      0.88 o
   1  10   6       57.31       60.92      0.46 o
   2  10   6       25.87       26.16      0.33 o
   3  10   6       34.16       33.13      0.42 o
   4  10   6       17.57       14.05      0.35 o
   5  10   6        2.90        3.64      0.29 o
  -5  11   6       71.74       79.16      0.85 o
  -4  11   6        5.36        3.92      0.20 o
  -3  11   6      108.47      107.95      0.82 o
  -2  11   6      131.25      137.87      1.00 o
  -1  11   6       17.76       19.98      0.22 o
   0  11   6      134.49      130.68      0.90 o
   1  11   6       13.11       16.23      0.25 o
   2  11   6        0.01       -0.13      0.11 o
   3  11   6       75.81       78.48      0.71 o
   4  11   6        1.52        2.02      0.22 o
   5  11   6        4.28        5.16      0.32 o
  -4  12   6        3.53        4.07      0.20 o
  -3  12   6       88.28       92.78      0.76 o
  -2  12   6        3.61        5.08      0.15 o
  -1  12   6       35.91       35.48      0.33 o
   0  12   6      145.04      151.24      1.02 o
   1  12   6       93.99       88.63      0.70 o
   2  12   6        1.19        0.94      0.14 o
   3  12   6        5.38        6.34      0.22 o
   4  12   6       23.21       25.09      0.47 o
  -4  13   6        2.36        1.66      0.18 o
  -3  13   6        3.38        2.03      0.15 o
  -2  13   6        0.18        0.54      0.12 o
  -1  13   6       10.82       10.73      0.21 o
   0  13   6      243.36      251.28      1.66 o
   1  13   6       74.43       75.69      0.68 o
   2  13   6       18.00       18.29      0.31 o
   3  13   6        0.09        0.05      0.16 o
   4  13   6        1.14        0.79      0.24 o
  -4  14   6       19.69       23.83      0.40 o
  -3  14   6        1.61        1.67      0.15 o
  -2  14   6        6.27        6.35      0.19 o
  -1  14   6        0.18        0.05      0.12 o
   0  14   6        6.31        8.74      0.21 o
   1  14   6       24.42       28.33      0.38 o
   2  14   6        2.28        1.98      0.18 o
   3  14   6        1.60        1.87      0.19 o
   4  14   6        0.59        0.49      0.23 o
  -3  15   6       27.22       32.78      0.45 o
  -2  15   6       50.80       56.58      0.63 o
  -1  15   6       49.02       46.12      0.48 o
   0  15   6      215.40      213.44      1.68 o
   1  15   6        1.55        2.41      0.18 o
   2  15   6        8.74       11.97      0.29 o
   3  15   6        0.03       -0.13      0.21 o
  -3  16   6       15.15       13.35      0.31 o
  -2  16   6        0.29        0.17      0.15 o
  -1  16   6        3.98        3.02      0.18 o
   0  16   6       42.72       38.94      0.50 o
   1  16   6       27.81       27.03      0.48 o
   2  16   6        9.84        8.17      0.29 o
   3  16   6       11.20       11.42      0.40 o
  -2  17   6       16.57       17.02      0.34 o
  -1  17   6       53.77       59.81      0.64 o
   0  17   6        0.38       -0.17      0.16 o
   1  17   6       25.83       26.53      0.57 o
   2  17   6        0.17        0.24      0.20 o
  -1  18   6        1.63        4.04      0.23 o
   0  18   6        1.46        2.30      0.22 o
   1  18   6        4.04        4.69      0.27 o
  -5   1   7        2.67        2.45      0.16 o
  -4   1   7       14.31       15.21      0.28 o
  -3   1   7      140.86      133.34      0.93 o
  -2   1   7      235.41      230.07      1.17 o
  -1   1   7       10.74       12.64      0.14 o
   0   1   7       14.87       19.88      0.17 o
   1   1   7        3.57        3.97      0.09 o
   2   1   7       10.55       10.64      0.19 o
   3   1   7       70.01       70.86      0.55 o
   4   1   7       17.64       18.42      0.32 o
   5   1   7        7.45        8.20      0.25 o
  -5   2   7       15.94       14.80      0.40 o
  -4   2   7      179.23      179.98      1.26 o
  -3   2   7      618.88      613.11      3.29 o
  -2   2   7      688.48      697.01      3.43 o
  -1   2   7       73.32       74.68      0.47 o
   0   2   7       19.11       20.77      0.22 o
   1   2   7       10.23        9.26      0.13 o
   2   2   7       46.79       46.72      0.38 o
   3   2   7      278.58      278.50      1.71 o
   4   2   7       28.08       28.97      0.38 o
   5   2   7       27.31       29.36      0.45 o
  -5   3   7        8.19        8.03      0.24 o
  -4   3   7       58.65       55.55      0.53 o
  -3   3   7       10.67        8.63      0.21 o
  -2   3   7        0.21        0.51      0.07 o
  -1   3   7       83.59       72.44      0.47 o
   0   3   7        0.00        0.13      0.05 o
   1   3   7       27.55       34.65      0.30 o
   2   3   7      140.34      138.77      0.99 o
   3   3   7       29.48       30.93      0.35 o
   4   3   7       32.95       38.49      0.45 o
   5   3   7        2.40        1.61      0.19 o
  -5   4   7       70.58       76.11      0.72 o
  -4   4   7       14.72       12.82      0.27 o
  -3   4   7       69.37       69.01      0.49 o
  -2   4   7        7.63        8.01      0.11 o
  -1   4   7       11.78       13.11      0.22 o
   0   4   7      222.87      229.19      1.47 o
   1   4   7       18.76       16.81      0.21 o
   2   4   7      208.81      202.50      1.33 o
   3   4   7       36.20       39.19      0.41 o
   4   4   7      208.92      200.97      1.45 o
   5   4   7       89.94       94.43      0.94 o
  -5   5   7       16.91       12.50      0.28 o
  -4   5   7        1.37        1.41      0.16 o
  -3   5   7       88.12       90.10      0.56 o
  -2   5   7      399.74      397.42      1.99 o
  -1   5   7       48.17       44.40      0.43 o
   0   5   7      310.30      320.46      2.04 o
   1   5   7      401.42      401.61      2.33 o
   2   5   7       46.46       43.60      0.38 o
   3   5   7      356.66      350.14      2.32 o
   4   5   7       10.90       11.73      0.28 o
   5   5   7        5.82        7.39      0.29 o
  -5   6   7        7.63       11.01      0.27 o
  -4   6   7      276.64      274.65      1.97 o
  -3   6   7        0.76        1.79      0.10 o
  -2   6   7       74.81       70.49      0.49 o
  -1   6   7       65.14       60.50      0.54 o
   0   6   7        3.95        3.93      0.10 o
   1   6   7       67.63       68.96      0.52 o
   2   6   7      303.64      313.28      1.89 o
   3   6   7       55.67       52.93      0.52 o
   4   6   7       42.92       42.31      0.56 o
   5   6   7      100.58      109.58      1.05 o
  -5   7   7       41.91       43.31      0.58 o
  -4   7   7        0.38        0.58      0.13 o
  -3   7   7        7.57        6.77      0.14 o
  -2   7   7        1.05        0.74      0.08 o
  -1   7   7        1.11        1.27      0.13 o
   0   7   7      122.50      129.98      0.97 o
   1   7   7       32.50       34.16      0.30 o
   2   7   7       77.35       76.40      0.59 o
   3   7   7        0.93        0.88      0.15 o
   4   7   7        3.96        3.26      0.23 o
   5   7   7       13.23       14.09      0.38 o
  -5   8   7       23.84       23.45      0.43 o
  -4   8   7       54.68       50.62      0.48 o
  -3   8   7       17.18       15.88      0.22 o
  -2   8   7       14.07       14.92      0.17 o
  -1   8   7        0.06        0.12      0.11 o
   0   8   7       15.88       18.04      0.18 o
   1   8   7      104.96       96.79      0.65 o
   2   8   7       39.26       42.82      0.45 o
   3   8   7       17.03       15.77      0.28 o
   4   8   7       46.62       47.05      0.60 o
   5   8   7       23.59       27.82      0.52 o
  -5   9   7       19.74       16.03      0.32 o
  -4   9   7       48.19       61.45      0.56 o
  -3   9   7        3.16        1.05      0.11 o
  -2   9   7       30.33       27.57      0.25 o
  -1   9   7       23.40       22.59      0.21 o
   0   9   7        0.00       -0.06      0.07 o
   1   9   7        0.36        1.06      0.11 o
   2   9   7        7.55        8.16      0.22 o
   3   9   7        3.91        2.58      0.17 o
   4   9   7       26.67       30.59      0.49 o
  -4  10   7       28.85       25.30      0.36 o
  -3  10   7        9.51        8.81      0.19 o
  -2  10   7        5.21        5.19      0.13 o
  -1  10   7      122.77      128.48      0.80 o
   0  10   7       16.20       15.67      0.20 o
   1  10   7      323.50      320.56      1.99 o
   2  10   7        1.99        1.36      0.14 o
   3  10   7        0.21        0.00      0.14 o
   4  10   7       15.99       17.76      0.40 o
  -4  11   7        1.42        0.87      0.16 o
  -3  11   7        2.10        2.75      0.14 o
  -2  11   7       13.26       15.88      0.25 o
  -1  11   7       23.04       21.71      0.24 o
   0  11   7        0.78        0.95      0.10 o
   1  11   7        0.02        0.26      0.12 o
   2  11   7       27.35       24.53      0.34 o
   3  11   7        1.72        0.79      0.18 o
   4  11   7        0.02        0.42      0.21 o
  -4  12   7       19.90       18.48      0.32 o
  -3  12   7        0.96        0.61      0.12 o
  -2  12   7      133.84      131.34      0.95 o
  -1  12   7       51.86       46.34      0.38 o
   0  12   7        0.80        0.62      0.11 o
   1  12   7      171.54      171.32      1.28 o
   2  12   7       34.67       31.94      0.43 o
   3  12   7        5.92        7.72      0.26 o
   4  12   7       15.57       15.81      0.40 o
  -3  13   7        0.01        0.68      0.14 o
  -2  13   7       18.35       18.67      0.27 o
  -1  13   7       59.90       60.53      0.51 o
   0  13   7      111.07      111.09      0.83 o
   1  13   7      139.01      137.81      1.11 o
   2  13   7        9.40        8.67      0.25 o
   3  13   7        4.15        4.04      0.24 o
  -3  14   7        9.92        9.92      0.23 o
  -2  14   7       19.30       22.19      0.31 o
  -1  14   7       13.41       16.40      0.26 o
   0  14   7       64.65       68.66      0.70 o
   1  14   7       36.21       40.74      0.48 o
   2  14   7        0.00        0.20      0.17 o
   3  14   7        4.68        5.00      0.26 o
  -3  15   7        3.63        2.80      0.18 o
  -2  15   7        9.85        7.14      0.21 o
  -1  15   7       50.14       46.01      0.52 o
   0  15   7        0.10        0.25      0.14 o
   1  15   7        0.23        0.48      0.17 o
   2  15   7        1.55        2.10      0.19 o
  -2  16   7        7.36        6.82      0.23 o
  -1  16   7       46.43       42.45      0.48 o
   0  16   7        2.08        2.28      0.17 o
   1  16   7        2.53        4.08      0.22 o
   2  16   7       26.12       29.41      0.47 o
  -1  17   7        9.85        8.27      0.24 o
   0  17   7       12.60       13.70      0.32 o
   1  17   7        0.05        0.34      0.17 o
  -5   0   8        0.92        0.89      0.23 o
  -4   0   8        2.96        4.84      0.24 o
  -3   0   8       79.08       74.78      0.78 o
  -2   0   8      598.38      587.16      4.21 o
  -1   0   8        1.18        0.14      0.08 o
   0   0   8       42.06       34.64      0.37 o
   1   0   8        2.92        2.90      0.15 o
   2   0   8        3.03        1.37      0.16 o
   3   0   8      197.18      183.89      1.76 o
   4   0   8      404.52      399.69      4.42 o
   5   0   8       13.88       11.91      0.44 o
  -5   1   8        2.40        2.77      0.19 o
  -4   1   8       66.51       63.97      0.55 o
  -3   1   8      155.07      154.54      0.99 o
  -2   1   8        8.44        8.09      0.14 o
  -1   1   8        0.01        0.67      0.06 o
   0   1   8        0.90        1.28      0.07 o
   1   1   8      138.06      136.13      0.84 o
   2   1   8      176.76      170.67      1.13 o
   3   1   8      282.01      281.94      1.84 o
   4   1   8        1.38        1.69      0.19 o
   5   1   8        7.63        8.03      0.29 o
  -5   2   8       72.64       78.92      0.77 o
  -4   2   8       63.74       71.68      0.58 o
  -3   2   8       62.78       61.44      0.54 o
  -2   2   8      398.49      387.97      2.13 o
  -1   2   8      213.86      199.57      1.06 o
   0   2   8      139.39      148.31      1.02 o
   1   2   8       64.15       66.88      0.47 o
   2   2   8       14.83       14.87      0.23 o
   3   2   8        0.63        0.13      0.12 o
   4   2   8       14.56       17.14      0.35 o
   5   2   8        0.45        0.89      0.22 o
  -5   3   8        2.74        2.17      0.18 o
  -4   3   8       95.13       96.95      0.72 o
  -3   3   8       30.68       29.80      0.29 o
  -2   3   8       43.44       40.44      0.30 o
  -1   3   8      196.34      193.35      1.10 o
   0   3   8        0.19        0.30      0.07 o
   1   3   8       66.67       60.44      0.61 o
   2   3   8      185.49      175.33      1.12 o
   3   3   8       20.13       17.31      0.28 o
   4   3   8      123.80      122.77      1.06 o
   5   3   8        3.25        2.54      0.23 o
  -5   4   8        0.92        2.12      0.18 o
  -4   4   8        7.88        8.01      0.20 o
  -3   4   8       31.70       33.31      0.32 o
  -2   4   8        6.64        6.67      0.12 o
  -1   4   8      383.79      384.49      2.68 o
   0   4   8      170.64      161.92      0.96 o
   1   4   8      201.51      182.86      1.21 o
   2   4   8       43.80       38.84      0.44 o
   3   4   8       36.43       34.90      0.45 o
   4   4   8        0.02        0.07      0.17 o
   5   4   8       34.92       38.91      0.59 o
  -5   5   8        0.34        0.39      0.16 o
  -4   5   8        3.83        5.05      0.18 o
  -3   5   8      205.35      198.50      1.42 o
  -2   5   8        2.38        3.22      0.09 o
  -1   5   8       51.16       50.29      0.51 o
   0   5   8      155.69      141.59      0.99 o
   1   5   8      189.16      181.82      1.15 o
   2   5   8       70.17       65.72      0.53 o
   3   5   8       35.61       33.22      0.43 o
   4   5   8       16.44       16.63      0.34 o
   5   5   8        5.17        6.34      0.28 o
  -5   6   8        7.26        7.41      0.24 o
  -4   6   8       86.72       87.65      0.74 o
  -3   6   8       25.49       21.37      0.24 o
  -2   6   8        0.25       -0.05      0.07 o
  -1   6   8      137.07      132.27      1.10 o
   0   6   8       16.23       15.53      0.22 o
   1   6   8       18.58       18.48      0.21 o
   2   6   8       41.53       40.93      0.40 o
   3   6   8        0.00        0.34      0.14 o
   4   6   8        5.18        4.97      0.23 o
  -4   7   8       39.01       40.33      0.45 o
  -3   7   8       19.22       23.83      0.26 o
  -2   7   8        0.71        0.93      0.09 o
  -1   7   8      363.41      367.10      2.59 o
   0   7   8       15.84       19.61      0.34 o
   1   7   8        8.06        6.26      0.14 o
   2   7   8        9.05        9.64      0.22 o
   3   7   8      103.57       98.41      0.84 o
   4   7   8        0.92        3.60      0.23 o
  -4   8   8        9.81        9.93      0.27 o
  -3   8   8        1.85        2.41      0.12 o
  -2   8   8       16.82       19.26      0.21 o
  -1   8   8        7.10        8.89      0.24 o
   0   8   8      364.87      359.23      2.10 o
   1   8   8      281.41      274.69      2.13 o
   2   8   8      258.62      246.46      1.75 o
   3   8   8        6.87        7.05      0.22 o
   4   8   8       53.45       53.74      0.66 o
  -4   9   8       12.48       11.00      0.29 o
  -3   9   8       91.85       90.98      0.69 o
  -2   9   8      257.18      270.69      1.54 o
  -1   9   8       28.43       26.66      0.40 o
   0   9   8      207.54      207.63      1.31 o
   1   9   8        0.06        0.22      0.11 o
   2   9   8       48.02       51.44      0.52 o
   3   9   8        3.84        2.66      0.18 o
   4   9   8        4.67        5.25      0.27 o
  -4  10   8        8.90       10.04      0.25 o
  -3  10   8        0.16        0.12      0.11 o
  -2  10   8       12.31        9.62      0.19 o
  -1  10   8        0.57        0.35      0.08 o
   0  10   8       37.70       37.77      0.32 o
   1  10   8      129.09      132.36      0.94 o
   2  10   8        5.42        5.93      0.19 o
   3  10   8        0.51        0.50      0.16 o
   4  10   8       21.90       24.32      0.50 o
  -3  11   8       23.36       21.33      0.30 o
  -2  11   8        6.24        4.77      0.13 o
  -1  11   8        8.78        7.67      0.15 o
   0  11   8      153.18      151.66      0.99 o
   1  11   8        0.05        0.06      0.12 o
   2  11   8        3.99        4.13      0.17 o
   3  11   8        2.10        2.99      0.19 o
  -3  12   8        3.16        3.09      0.15 o
  -2  12   8        3.15        3.34      0.13 o
  -1  12   8       35.89       36.69      0.33 o
   0  12   8        2.19        2.01      0.12 o
   1  12   8       57.64       54.25      0.52 o
   2  12   8        0.58        0.37      0.15 o
   3  12   8        2.71        2.16      0.19 o
  -3  13   8       25.97       28.55      0.35 o
  -2  13   8        4.89        6.58      0.19 o
  -1  13   8       21.16       27.16      0.31 o
   0  13   8        0.18        0.29      0.12 o
   1  13   8        5.31        7.27      0.20 o
   2  13   8        0.75        1.46      0.17 o
   3  13   8        4.34        5.38      0.27 o
  -2  14   8       23.37       22.30      0.30 o
  -1  14   8       43.28       45.06      0.44 o
   0  14   8       12.12       12.67      0.25 o
   1  14   8       14.21       14.39      0.30 o
   2  14   8       31.75       31.69      0.47 o
  -1  15   8       12.77       13.20      0.25 o
   0  15   8       82.72       86.88      0.77 o
   1  15   8        8.37        6.94      0.23 o
   0  16   8        0.33        0.23      0.15 o
  -4   1   9       23.95       23.11      0.31 o
  -3   1   9      161.69      149.58      0.97 o
  -2   1   9        0.20        0.33      0.08 o
  -1   1   9        8.73        8.55      0.14 o
   0   1   9      178.81      170.13      1.07 o
   1   1   9       21.72       20.60      0.28 o
   2   1   9        0.10        0.00      0.12 o
   3   1   9       71.91       69.60      0.64 o
   4   1   9        0.42        0.03      0.18 o
  -4   2   9       18.53       21.90      0.31 o
  -3   2   9       70.27       67.84      0.53 o
  -2   2   9        0.31        0.38      0.08 o
  -1   2   9        3.66        4.58      0.10 o
   0   2   9        1.02        2.13      0.10 o
   1   2   9       14.54       12.99      0.21 o
   2   2   9        7.09        4.80      0.17 o
   3   2   9        0.84        1.04      0.15 o
   4   2   9        0.01       -0.18      0.17 o
  -4   3   9        3.01        2.96      0.15 o
  -3   3   9        5.25        5.79      0.16 o
  -2   3   9      172.47      171.43      1.06 o
  -1   3   9       35.76       32.63      0.26 o
   0   3   9       10.69       12.62      0.17 o
   1   3   9       99.04       85.13      0.63 o
   2   3   9        9.41       12.01      0.23 o
   3   3   9       10.65       12.48      0.28 o
   4   3   9       21.47       21.18      0.40 o
  -4   4   9       42.99       51.82      0.51 o
  -3   4   9       22.15       23.60      0.27 o
  -2   4   9       73.98       74.46      0.50 o
  -1   4   9       11.93       12.21      0.20 o
   0   4   9       14.81       12.85      0.22 o
   1   4   9       17.63       16.03      0.22 o
   2   4   9       58.59       65.02      0.55 o
   3   4   9       99.11       93.21      0.84 o
   4   4   9        7.60        7.10      0.26 o
  -4   5   9       15.86       16.28      0.29 o
  -3   5   9        6.39        6.83      0.16 o
  -2   5   9        0.02        0.48      0.09 o
  -1   5   9       79.10       75.69      0.72 o
   0   5   9       81.77       78.30      0.60 o
   1   5   9       18.06       17.94      0.23 o
   2   5   9        1.98        1.85      0.17 o
   3   5   9        8.97       10.52      0.27 o
   4   5   9        7.19        7.95      0.29 o
  -4   6   9       10.69        6.97      0.20 o
  -3   6   9       23.28       24.04      0.28 o
  -2   6   9      196.24      195.32      1.68 o
  -1   6   9       65.67       65.67      0.66 o
   0   6   9       17.30       18.57      0.24 o
   1   6   9       17.50       18.34      0.24 o
   2   6   9       14.67       13.72      0.27 o
   3   6   9       54.89       53.03      0.55 o
   4   6   9       18.89       19.50      0.39 o
  -4   7   9       25.29       26.26      0.36 o
  -3   7   9        0.13        0.15      0.10 o
  -2   7   9       18.11       21.33      0.34 o
  -1   7   9      129.70      131.15      1.12 o
   0   7   9        6.32        6.86      0.16 o
   1   7   9       44.81       44.85      0.48 o
   2   7   9       20.77       24.91      0.34 o
   3   7   9        0.07        0.08      0.14 o
   4   7   9        1.71        0.43      0.20 o
  -4   8   9       58.15       62.16      0.61 o
  -3   8   9       44.64       51.90      0.45 o
  -2   8   9        0.04        0.05      0.12 o
  -1   8   9       27.70       33.65      0.48 o
   0   8   9       35.37       39.48      0.37 o
   1   8   9       46.48       44.61      0.44 o
   2   8   9        5.46        3.33      0.16 o
   3   8   9       34.98       39.53      0.47 o
  -3   9   9        1.44        2.46      0.14 o
  -2   9   9        0.96        0.34      0.16 o
  -1   9   9       35.51       37.52      0.58 o
   0   9   9       12.70       13.96      0.18 o
   1   9   9        4.45        2.65      0.13 o
   2   9   9        0.03        0.06      0.12 o
   3   9   9        0.06        0.16      0.16 o
  -3  10   9       61.26       65.47      0.59 o
  -2  10   9       14.65       16.10      0.29 o
  -1  10   9       30.34       27.88      0.51 o
   0  10   9       33.45       30.89      0.29 o
   1  10   9        0.03       -0.22      0.11 o
   2  10   9        0.02       -0.25      0.12 o
   3  10   9        0.50        0.69      0.17 o
  -3  11   9        4.97        6.57      0.18 o
  -2  11   9       11.66       12.35      0.31 o
  -1  11   9       42.78       41.27      0.51 o
   0  11   9       81.48       82.09      0.64 o
   1  11   9       22.12       23.29      0.31 o
   2  11   9        2.21        1.66      0.15 o
  -2  12   9       17.86       18.74      0.31 o
  -1  12   9       31.89       34.18      0.36 o
   0  12   9       98.96      106.79      1.00 o
   1  12   9        5.83        4.96      0.17 o
   2  12   9        8.62        8.76      0.25 o
  -2  13   9        9.13        9.80      0.21 o
  -1  13   9        8.12        6.70      0.17 o
   0  13   9        0.14        0.04      0.12 o
   1  13   9       64.15       63.97      0.61 o
   0  14   9        5.58        5.24      0.18 o
  -4   0  10        1.10        0.16      0.18 o
  -3   0  10       58.00       55.64      0.89 o
  -2   0  10        4.18        3.38      0.17 o
  -1   0  10        1.70        2.19      0.16 o
   0   0  10        9.76        7.79      0.24 o
   1   0  10      219.92      211.05      2.05 o
   2   0  10       70.74       70.70      0.88 o
   3   0  10        0.90        2.20      0.26 o
  -4   1  10       12.07       12.32      0.25 o
  -3   1  10       42.66       36.26      0.37 o
  -2   1  10      159.28      146.05      1.03 o
  -1   1  10      161.00      159.83      1.00 o
   0   1  10       20.16       20.58      0.27 o
   1   1  10        6.01        9.53      0.21 o
   2   1  10      136.49      139.33      1.08 o
   3   1  10       43.18       41.57      0.52 o
  -4   2  10        0.12        0.24      0.13 o
  -3   2  10        3.24        3.82      0.14 o
  -2   2  10        2.25        3.07      0.12 o
  -1   2  10       46.67       45.02      0.36 o
   0   2  10      123.26      118.13      0.82 o
   1   2  10        1.18        2.10      0.14 o
   2   2  10       13.86       12.50      0.25 o
   3   2  10        0.76        0.52      0.16 o
  -3   3  10       22.74       22.41      0.29 o
  -2   3  10       35.16       33.25      0.30 o
  -1   3  10       79.08       78.01      0.53 o
   0   3  10      282.14      291.72      1.76 o
   1   3  10      378.14      369.35      2.34 o
   2   3  10       20.46       19.91      0.30 o
   3   3  10        0.82        0.82      0.17 o
  -3   4  10        0.15        0.95      0.11 o
  -2   4  10        8.01        8.20      0.20 o
  -1   4  10       41.97       33.77      0.30 o
   0   4  10       13.84       12.72      0.18 o
   1   4  10        1.07        1.14      0.13 o
   2   4  10       44.13       40.72      0.45 o
   3   4  10       69.27       71.01      0.71 o
  -3   5  10       64.83       60.15      0.52 o
  -2   5  10       63.28       62.86      0.51 o
  -1   5  10       12.14       12.97      0.40 o
   0   5  10       26.60       25.98      0.27 o
   1   5  10       69.02       72.99      0.58 o
   2   5  10        4.55        4.99      0.19 o
   3   5  10       47.87       46.76      0.55 o
  -3   6  10        0.11        0.72      0.12 o
  -2   6  10       18.08       18.27      0.26 o
  -1   6  10        4.35        4.20      0.21 o
   0   6  10       17.66       15.27      0.23 o
   1   6  10        7.05        5.94      0.16 o
   2   6  10        0.08       -0.04      0.13 o
   3   6  10       29.26       31.82      0.45 o
  -3   7  10        3.17        4.57      0.16 o
  -2   7  10        8.25        9.21      0.27 o
  -1   7  10       79.99       80.18      0.81 o
   0   7  10      192.55      183.58      1.35 o
   1   7  10       28.59       30.14      0.35 o
   2   7  10        4.23        3.38      0.18 o
   3   7  10       17.23       17.72      0.35 o
  -3   8  10        0.02        0.06      0.11 o
  -2   8  10       36.20       34.96      0.58 o
  -1   8  10       16.10       15.13      0.38 o
   0   8  10       10.96       12.06      0.27 o
   1   8  10        0.61        0.72      0.12 o
   2   8  10        0.01       -0.03      0.14 o
  -2   9  10        0.36        0.68      0.24 o
  -1   9  10       46.88       51.39      0.68 o
   0   9  10       83.73       83.34      0.83 o
   1   9  10        8.12        6.28      0.18 o
   2   9  10       61.72       61.75      0.63 o
  -2  10  10        3.57        3.20      0.27 o
  -1  10  10        0.07        0.06      0.19 o
   0  10  10        4.74        5.02      0.20 o
   1  10  10        2.53        3.20      0.15 o
   2  10  10        3.48        5.54      0.21 o
  -1  11  10        7.91        5.89      0.21 o
   0  11  10        7.26        8.28      0.29 o
   1  11  10       24.59       28.02      0.37 o
  -2   1  11        3.10        3.08      0.13 o
  -1   1  11        2.03        2.58      0.12 o
   0   1  11        0.06       -0.06      0.11 o
   1   1  11        5.41        4.12      0.16 o
   2   1  11        0.49       -0.26      0.13 o
  -2   2  11       33.04       39.59      0.37 o
  -1   2  11       19.36       18.86      0.29 o
   0   2  11       43.99       42.27      0.41 o
   1   2  11        2.04        4.84      0.18 o
   2   2  11       25.08       22.48      0.35 o
  -2   3  11        0.53        0.94      0.11 o
  -1   3  11        1.73        3.04      0.13 o
   0   3  11       40.01       35.23      0.36 o
   1   3  11        4.85        5.55      0.17 o
   2   3  11        6.66        6.28      0.21 o
  -2   4  11        0.08        0.26      0.09 o
  -1   4  11       13.80        9.58      0.19 o
   0   4  11       17.49       17.63      0.24 o
   1   4  11       70.32       68.59      0.73 o
   2   4  11       14.52       16.27      0.32 o
  -2   5  11        6.16        6.22      0.16 o
  -1   5  11        3.29        4.32      0.14 o
   0   5  11        3.63        5.79      0.16 o
   1   5  11        6.86        6.50      0.18 o
   2   5  11       11.36       14.51      0.31 o
  -2   6  11        4.51        4.01      0.14 o
  -1   6  11       28.23       23.60      0.45 o
   0   6  11       10.70       14.87      0.23 o
   1   6  11        3.84        3.79      0.16 o
  -1   7  11        0.69       -0.09      0.19 o
   0   7  11        7.70        6.88      0.20 o
   1   7  11       23.00       26.60      0.40 o
  -1   8  11        0.02        0.05      0.20 o
   0   8  11        3.11        2.86      0.15 o
 
